# Supplementary material for: Biomonitoring with bees and bee products: multielement profiles including technology-critical elements
Source: Monatsh Chem. 2026 Jan 12;157(2):193–205. doi: 10.1007/s00706-025-03425-2 (PMC12913270; doi:10.1007/s00706-025-03425-2)
Supplement: Supplementary file 2 — Supplementary file2 (XLSX 110 KB) [file 706_2025_3425_MOESM2_ESM.xlsx]

## Sheet: A_mass_fractions
Table A1 Mass fractions of 48 elements in the analyzed samples			Unit	ng/g	ng/g	ng/g	ng/g	ng/g	ng/g	ng/g	ng/g	ng/g	ng/g	ng/g	ng/g	ng/g	ng/g	ng/g	ng/g	ng/g	ng/g	ng/g	ng/g	ng/g	ng/g	ng/g	ng/g	ng/g	ng/g	ng/g	ng/g	ng/g	ng/g	ng/g	ng/g	ng/g	ng/g	ng/g	ng/g	ng/g	ng/g	ng/g	ng/g	ng/g	ng/g	ng/g	ng/g	ng/g	ng/g
Sample_ID	Sampling date	Matrix	Origin	Li	Be	Na	Mg	Al	Ca	V	Cr	Mn	Fe	Co	Ni	Cu	Zn	Ga	Ge	As	Se	Rb	Sr	Y	Nb	Mo	Ag	Cd	Sb	Te	Ba	La	Ce	Pr	Nd	Sm	Eu	Gd	Tb	Dy	Ho	Er	Tm	Yb	Lu	Ta	Tl	Pb	Bi
20210921_BEE_1	20210921	Bee	Austria	47	7.6	1200000	1100000	< LOQ	520000	23	400	57000	130000	79	300	34000	160000	100	< LOD	35	280	5500	970	1.4	0.88	320	< LOD	70	21	< LOD	1300	< LOQ	3.8	< LOQ	< LOQ	< LOQ	< LOD	< LOD	< LOD	< LOQ	< LOD	< LOD	< LOD	< LOD	< LOD	< LOQ	1.3	< LOD	11
20210921_BEE_2	20210921	Bee	Austria	20	9.5	1400000	1200000	5200	570000	31	300	73000	160000	87	210	32000	170000	110	< LOD	35	300	5900	1300	2.8	2.7	380	< LOD	54	15	< LOD	1800	2.8	6.5	< LOQ	< LOQ	< LOD	< LOQ	< LOD	< LOD	< LOQ	< LOD	< LOD	< LOQ	< LOD	< LOQ	< LOQ	1.1	< LOD	9.9
20210921_BEE_3	20210921	Bee	Austria	29	15	930000	1300000	7700	1000000	44	810	320000	330000	200	730	33000	140000	150	< LOQ	76	< LOQ	7000	2100	3.6	1.7	810	< LOQ	190	< LOQ	< LOD	7100	< LOQ	6.3	< LOQ	< LOQ	< LOQ	< LOD	< LOD	< LOD	< LOQ	< LOD	< LOD	< LOD	< LOD	< LOD	< LOQ	3.9	< LOD	32
20210921_BEE_4	20210921	Bee	Austria	32	< LOQ	1100000	1300000	10000	1200000	48	640	780000	470000	240	1000	35000	120000	250	< LOD	150	< LOQ	10000	2600	3.3	2.5	1200	< LOD	280	< LOQ	< LOD	7600	5	15	< LOQ	< LOQ	< LOQ	< LOD	< LOD	< LOD	< LOQ	< LOD	< LOD	< LOQ	< LOD	< LOQ	< LOQ	3.8	< LOQ	29
20210921_BEE_5	20210921	Bee	Austria	< LOQ	< LOQ	840000	1400000	< LOQ	550000	44	820	7600	170000	< LOD	< LOQ	20000	100000	98	< LOD	42	< LOQ	24000	180	2	1.2	400	< LOQ	< LOQ	< LOQ	< LOD	< LOD	< LOQ	4.8	< LOQ	< LOD	< LOD	< LOD	< LOD	< LOD	< LOD	< LOD	< LOD	< LOD	< LOD	< LOQ	< LOD	3.4	< LOD	7.6
20210921_BEE_6	20210921	Bee	Austria	8.7	< LOQ	1100000	1000000	4800	500000	30	510	57000	150000	54	< LOQ	35000	130000	92	< LOD	39	230	4100	850	1.8	1.3	340	< LOQ	< LOQ	< LOQ	< LOD	1200	< LOQ	7.8	< LOD	< LOQ	< LOD	< LOD	< LOD	< LOD	< LOQ	< LOD	< LOD	< LOD	< LOD	< LOD	< LOQ	0.67	< LOD	9
20210921_HON_1	20210921	Honey	Austria	< LOQ	0.78	18000	39000	< LOQ	120000	4	< LOQ	3500	2500	12	130	400	440	0.99	0.087	8.5	< LOQ	2400	180	0.78	0.61	24	< LOD	2.1	8.8	< LOD	130	0.56	57	0.16	0.69	0.16	0.044	0.18	0.025	0.15	0.032	0.11	0.013	0.06	0.015	0.35	0.39	23	1.5
20210921_HON_2	20210921	Honey	Austria	34	0.86	26000	63000	2000	170000	7	130	4800	3800	16	170	600	890	1.5	0.089	5.6	< LOQ	3300	250	0.96	0.24	32	< LOD	3.6	4.8	< LOQ	200	0.99	1.7	0.26	1.1	0.23	0.068	0.2	0.034	0.18	0.042	0.11	0.019	0.083	0.012	0.061	0.47	20	7.2
20210921_HON_3	20210921	Honey	Austria	< LOQ	0.66	25000	61000	1700	160000	6	< LOQ	4700	3200	16	170	590	850	1.3	< LOQ	4.5	< LOQ	3200	240	0.91	0.21	31	< LOD	3.6	4	< LOD	180	0.89	1.5	0.27	1.1	0.21	0.058	0.19	0.046	0.17	0.03	0.098	0.013	0.094	0.019	0.066	0.46	15	2
20210921_POL_1	20210921	Pollen	Austria	60	1.9	53000	790000	28000	1300000	140	850	31000	380000	55	1200	9400	45000	55	2.5	65	83	5900	970	15	11	500	6.3	38	25	< LOD	1400	29	55	6.4	25	4.7	1	4	0.48	3.1	0.53	1.2	0.17	0.9	0.16	0.35	1.9	190	6
20210921_POL_2	20210921	Pollen	Austria	91	1.9	65000	890000	40000	1400000	330	1600	53000	590000	71	1100	12000	51000	68	3.9	73	63	6800	1100	22	30	610	< LOQ	41	24	< LOD	1500	25	48	6	23	4.3	1.1	4.3	0.65	3.9	0.76	2.2	0.27	2.4	0.31	0.68	3.7	290	6.6
20210921_POL_3	20210921	Pollen	Austria	51	1.4	56000	790000	27000	1100000	110	910	31000	400000	54	1000	9900	41000	51	2.9	46	67	6600	910	13	11	510	< LOQ	40	42	< LOD	1300	14	28	3.4	13	2.7	0.82	2.7	0.4	2.6	0.5	1.2	0.23	1.9	0.16	0.3	1.9	150	7.4
20210921_WAX_1	20210921	Wax	Austria	33	3.9	9400	140000	33000	180000	94	950	14000	290000	32	420	660	26000	12	2.3	32	< LOQ	830	330	14	9	50	< LOQ	< LOQ	21	< LOD	640	21	47	4.9	20	3.7	0.87	3.7	0.46	2.7	0.47	1.9	0.21	1.6	0.15	0.33	1.4	150	34
20210921_WAX_2	20210921	Wax	Austria	11	1.5	5100	34000	11000	48000	27	440	2200	38000	6.6	110	280	< LOQ	3.3	< LOQ	7.3	< LOQ	330	120	4.1	2.6	16	< LOD	< LOQ	11	< LOD	190	7.6	15	1.8	7	1.3	0.31	0.87	< LOQ	1	< LOQ	0.19	0.085	< LOQ	0.099	0.13	0.67	< LOQ	9.5
20210921_WAX_3	20210921	Wax	Austria	38	2.1	8900	70000	7600	97000	18	390	2500	25000	5.6	70	460	22000	3	< LOQ	5	< LOQ	610	210	4.9	1.6	23	< LOD	< LOQ	6.5	< LOD	220	5.2	11	1.1	5.1	1	0.34	0.98	< LOQ	0.79	< LOQ	0.46	0.088	< LOQ	0.05	0.1	0.42	< LOQ	11
202205_HON_BEL_1	202205	Honey	Belgium	12	0.14	23000	26000	1100	100000	3.3	< LOD	4700	1100	10	24	310	550	0.8	0.28	1.3	1	1200	130	0.43	0.094	3.9	< LOD	5.5	< LOD	< LOQ	430	0.63	2.8	0.16	0.6	0.11	0.024	0.092	0.016	0.089	0.016	0.049	0.004	0.033	0.004	< LOQ	0.16	9.6	< LOQ
202205_HON_BEL_2	202205	Honey	Belgium	11	0.085	20000	22000	910	87000	2.6	< LOD	4000	890	8.8	20	260	460	0.7	0.3	1	0.74	990	110	0.37	0.086	6.7	< LOD	4.7	< LOD	< LOD	390	0.59	2.5	0.14	0.53	0.11	0.027	0.093	0.015	0.08	0.017	0.049	0.0065	0.027	0.0061	< LOQ	0.14	7.8	< LOQ
202205_HON_BEL_3	202205	Honey	Belgium	17	0.086	23000	29000	1200	98000	3.1	< LOD	4900	900	11	23	340	930	0.93	0.28	1.8	1.7	1200	140	0.43	0.067	3.6	< LOD	7	< LOD	< LOQ	560	0.67	3.6	0.2	0.75	0.11	0.027	0.1	0.014	0.077	0.019	0.049	0.0088	0.031	0.0045	< LOD	0.16	10	< LOD
202206_HON_RUS_1	202206	Honey	Russia	12	0.13	4400	18000	< LOQ	47000	0.66	< LOD	1200	430	8.3	89	180	530	0.46	0.27	1	< LOD	2200	430	0.18	0.016	< LOQ	< LOD	2	< LOD	< LOQ	610	0.28	1.3	0.059	0.25	0.058	< LOQ	0.046	0.007	0.036	< LOQ	0.023	< LOQ	0.011	< LOQ	< LOD	0.08	< LOQ	< LOD
202206_HON_RUS_2	202206	Honey	Russia	11	0.12	4000	16000	< LOQ	45000	0.52	< LOD	1100	420	7.8	83	170	490	0.41	0.32	0.88	< LOD	2000	400	0.17	0.011	< LOQ	< LOD	1.9	< LOD	< LOQ	570	0.25	1.2	0.062	0.23	0.054	< LOQ	0.048	0.0078	0.036	0.015	0.018	0.0045	0.021	0.004	< LOD	0.078	< LOQ	0.24
202206_HON_RUS_3	202206	Honey	Russia	< LOQ	0.11	3900	15000	< LOQ	42000	0.52	< LOD	1100	380	7.4	80	160	420	0.37	0.3	0.74	< LOD	1900	380	0.16	0.013	< LOQ	< LOD	1.7	< LOD	< LOD	550	0.23	1.1	0.057	0.24	0.047	< LOQ	0.05	0.0084	0.037	0.0098	0.02	0.0069	0.028	0.0039	< LOD	0.07	< LOQ	0.13
20220701_BEE_floor_1-04	20220701	Bee	Austria	40	< LOQ	480000	1200000	83000	1100000	150	970	290000	730000	240	500	22000	120000	89	4.8	93	270	4800	2000	48	21	510	< LOQ	98	34	< LOD	3400	63	96	11	44	8.8	2.4	9.1	1.4	7.8	1.9	4.5	0.71	4.2	0.76	0.66	1.8	260	7.2
20220701_BEE_floor_5-8	20220701	Bee	Austria	52	< LOD	570000	1500000	92000	1200000	180	880	480000	680000	200	600	23000	110000	110	5.8	70	260	6000	2500	52	20	470	< LOQ	130	25	< LOD	5800	78	110	12	49	7.9	3.2	7.9	1.6	8.3	1.9	4.3	0.86	< LOQ	0.68	0.6	2	200	4.5
20220701_BEE_floor_9-12	20220701	Bee	Austria	24	< LOD	340000	1000000	46000	1100000	91	450	310000	330000	280	400	16000	100000	70	2.7	85	200	5100	2200	26	8.8	450	3.7	120	56	< LOD	3700	30	48	5.7	24	4.7	1.1	4.7	0.65	4.6	0.94	2.4	0.25	< LOQ	0.4	0.37	1.7	240	3.4
20220701_BEE_floor_13-16	20220701	Bee	Austria	54	2.3	430000	1400000	100000	1200000	150	860	460000	970000	250	1000	24000	110000	150	6.6	80	220	5700	2600	63	20	510	4.1	130	23	< LOD	5300	69	130	15	65	14	3.2	11	1.8	10	2	4.4	1	5.7	1	0.71	1.8	230	6.3
20220701_BEE_green_1-4	20220701	Bee	Austria	20	< LOQ	500000	1500000	28000	1600000	100	580	380000	410000	360	680	28000	180000	130	2.2	94	380	8000	3200	12	9.5	920	5.9	200	13	< LOQ	9300	20	40	4.7	17	4.5	1.2	3.3	0.47	2.6	< LOQ	1.6	0.28	< LOD	0.15	0.22	6.5	230	5
20220701_BEE_green_5-8	20220701	Bee	Austria	11	< LOD	330000	990000	11000	940000	60	260	240000	250000	210	330	16000	140000	75	1	48	250	9000	1900	5.9	3.4	610	3.7	100	6.5	< LOD	5100	6.3	11	1.3	5.4	0.61	0.21	1.3	0.14	0.91	< LOQ	0.71	< LOQ	< LOD	0.12	0.086	4.6	130	1.8
20220701_BEE_green_9-12	20220701	Bee	Austria	16	< LOD	540000	1500000	24000	1600000	90	450	420000	420000	370	700	24000	170000	110	2.4	97	310	11000	3300	11	8.7	930	5	200	19	< LOD	10000	15	24	2.8	9.3	1.9	0.65	1.8	0.44	1.9	0.45	1	0.16	< LOD	0.27	0.19	5.7	200	4.2
20220701_BEE_green_13-16	20220701	Bee	Austria	15	< LOD	650000	1500000	25000	1500000	110	520	370000	370000	320	790	25000	140000	100	2	95	280	15000	2700	10	7	1100	7.4	150	13	< LOD	12000	12	21	2.5	13	2.1	0.6	2.9	0.43	2.1	0.37	0.72	0.14	< LOD	0.19	0.21	13	160	3.4
20220701_BEE_white_1	20220701	Bee	Austria	< LOQ	< LOD	510000	1300000	14000	710000	180	600	250000	170000	240	180	27000	260000	81	< LOD	87	450	5000	1900	12	3.2	570	< LOQ	110	< LOQ	< LOQ	4000	< LOQ	< LOQ	< LOD	< LOD	< LOD	< LOD	< LOD	< LOQ	< LOD	< LOD	< LOD	< LOD	< LOD	< LOD	< LOQ	< LOD	< LOD	7.6
20220701_BEE_white_2	20220701	Bee	Austria	< LOQ	< LOD	230000	580000	5100	470000	56	230	120000	86000	130	250	13000	100000	32	< LOD	38	170	4800	1300	< LOQ	1.2	330	2.5	61	5.4	< LOQ	1800	< LOD	< LOQ	< LOD	< LOD	< LOD	< LOQ	< LOQ	< LOQ	< LOQ	< LOD	< LOD	< LOD	< LOD	< LOD	0.046	< LOD	< LOQ	1.7
20220701_BEE_white_3	20220701	Bee	Austria	< LOQ	< LOD	250000	930000	5600	1000000	74	300	170000	150000	190	270	19000	100000	53	< LOD	51	230	6800	2300	< LOQ	1.3	580	3.1	83	< LOQ	< LOD	3200	< LOQ	< LOQ	< LOD	< LOD	< LOD	< LOD	< LOD	< LOD	< LOD	< LOD	< LOD	< LOD	< LOD	< LOD	< LOQ	< LOD	< LOD	1.8
20220701_BEE_white_4	20220701	Bee	Austria	< LOQ	< LOD	480000	1400000	17000	1800000	130	460	290000	230000	380	730	26000	200000	82	< LOD	72	290	11000	3900	7.2	4.1	900	4	150	9.7	< LOD	4600	< LOQ	15	< LOQ	< LOQ	< LOD	< LOQ	< LOD	< LOQ	< LOQ	< LOD	< LOD	< LOD	< LOD	< LOD	0.18	< LOD	< LOD	2.6
20220701_BEE_white_5	20220701	Bee	Austria	39	< LOD	520000	1700000	73000	1900000	280	1600	290000	360000	450	1600	39000	170000	110	< LOD	85	340	12000	3700	34	23	1500	14	150	57	< LOD	11000	46	92	10	42	< LOQ	< LOQ	6.4	1.1	5.8	< LOQ	< LOQ	< LOD	< LOQ	< LOQ	0.57	< LOD	250	5.1
20220701_BEE_white_6	20220701	Bee	Austria	< LOQ	< LOD	550000	2200000	23000	3000000	140	510	42000	130000	47	470	21000	190000	86	< LOD	37	210	11000	2900	9.2	4.1	610	< LOQ	< LOD	< LOQ	< LOD	2000	330	31	< LOQ	< LOQ	< LOD	< LOQ	< LOD	< LOQ	< LOQ	< LOD	< LOD	< LOD	< LOQ	< LOD	0.18	< LOQ	< LOD	< LOQ
20220701_BEE_white_7	20220701	Bee	Austria	< LOQ	< LOD	370000	1000000	5300	740000	< LOQ	330	200000	180000	200	240	22000	170000	59	< LOD	55	240	6200	1900	< LOQ	1.5	510	2.9	93	< LOQ	< LOQ	2100	< LOD	< LOQ	< LOD	< LOD	< LOD	< LOD	< LOD	< LOQ	< LOD	< LOD	< LOD	< LOD	< LOD	< LOD	0.075	< LOD	< LOQ	< LOQ
20220701_BEE_white_8	20220701	Bee	Austria	< LOD	< LOD	260000	730000	4900	530000	< LOQ	260	140000	120000	160	210	13000	74000	41	< LOD	42	230	4300	1300	< LOD	0.88	320	2.2	77	< LOQ	< LOQ	2200	< LOD	< LOD	< LOD	< LOQ	< LOD	< LOD	< LOD	< LOQ	< LOD	< LOD	< LOD	< LOD	< LOD	< LOD	< LOQ	< LOD	< LOD	1.6
20220701_BEE_white_9	20220701	Bee	Austria	< LOQ	< LOD	230000	700000	8800	670000	< LOQ	180	200000	190000	250	620	19000	110000	78	< LOD	55	150	3900	1300	< LOQ	1.9	340	3.3	110	< LOQ	< LOQ	1800	< LOQ	< LOQ	< LOQ	< LOQ	< LOD	< LOD	< LOD	< LOQ	< LOD	< LOD	< LOD	< LOD	< LOD	< LOD	0.061	< LOD	< LOQ	3.1
20220701_BEE_white_10	20220701	Bee	Austria	< LOQ	< LOD	480000	1200000	12000	920000	< LOQ	380	89000	280000	220	650	27000	110000	90	< LOD	64	470	4000	1200	< LOQ	2.5	470	4.3	< LOQ	< LOQ	< LOQ	2000	< LOQ	< LOQ	< LOD	< LOQ	< LOD	< LOD	< LOD	< LOD	< LOD	< LOD	< LOD	< LOD	< LOD	< LOD	0.1	< LOD	< LOD	4.9
20220701_BEE_white_11	20220701	Bee	Austria	< LOQ	< LOD	470000	1600000	19000	1300000	< LOQ	520	380000	340000	400	820	30000	180000	140	< LOD	84	350	9400	2500	7.9	4.8	1300	11	190	22	< LOD	5400	< LOQ	15	< LOQ	< LOQ	< LOD	< LOQ	< LOD	< LOD	< LOQ	< LOQ	< LOD	< LOD	< LOD	< LOD	0.2	< LOD	< LOQ	2.5
20220701_BEE_white_12	20220701	Bee	Austria	< LOQ	< LOD	690000	1700000	20000	1900000	97	350	470000	290000	400	570	36000	310000	150	< LOD	82	420	8400	4100	10	3.3	900	6.9	210	11	< LOD	4600	< LOQ	15	< LOQ	< LOQ	< LOD	< LOD	< LOD	< LOQ	< LOQ	< LOD	< LOQ	< LOD	< LOQ	< LOD	0.18	< LOD	< LOQ	3.2
20220701_BEE_white_13	20220701	Bee	Austria	< LOQ	< LOD	350000	1300000	49000	1100000	98	490	300000	340000	360	560	32000	150000	110	< LOD	88	350	8000	2300	11	8.8	1200	10	120	10	< LOD	4600	17	39	4	18	< LOQ	1.3	< LOQ	< LOQ	4.1	< LOQ	< LOD	< LOD	< LOD	< LOD	0.34	< LOD	200	3.1
20220701_BEE_white_14	20220701	Bee	Austria	< LOQ	< LOD	670000	1400000	14000	1100000	< LOQ	380	280000	280000	350	390	32000	200000	120	< LOD	74	390	6300	2300	< LOQ	4.2	750	5.1	130	< LOQ	< LOQ	2900	< LOQ	16	< LOD	< LOQ	< LOD	< LOQ	< LOD	< LOQ	< LOD	< LOD	< LOD	< LOD	< LOD	< LOD	< LOQ	< LOD	< LOQ	8.8
20220701_BEE_white_15	20220701	Bee	Austria	< LOD	< LOD	620000	1100000	2500	410000	< LOQ	260	5600	70000	24	140	28000	110000	76	< LOD	39	390	8200	< LOD	< LOQ	0.51	300	< LOQ	< LOD	< LOD	< LOQ	< LOQ	< LOD	< LOD	< LOD	< LOD	< LOD	< LOD	< LOD	< LOQ	< LOD	< LOD	< LOD	< LOD	< LOD	< LOD	< LOQ	< LOD	< LOD	< LOD
20220701_BEE_white_16	20220701	Bee	Austria	< LOD	< LOD	160000	560000	7200	370000	< LOQ	180	99000	150000	170	320	11000	75000	37	< LOD	33	160	3300	710	< LOQ	0.76	260	< LOQ	48	< LOD	< LOD	1000	< LOD	< LOQ	< LOD	< LOD	< LOD	< LOD	< LOQ	< LOQ	< LOQ	< LOD	< LOD	< LOD	< LOD	< LOD	< LOQ	< LOD	< LOQ	< LOQ
20220701_BEE_white_17	20220701	Bee	Austria	29	< LOD	460000	1200000	17000	1900000	58	280	140000	190000	170	880	26000	180000	98	< LOD	40	330	8200	3800	4.6	3.8	980	< LOQ	68	14	< LOD	4100	6.9	13	< LOQ	< LOQ	< LOQ	< LOQ	< LOD	< LOQ	1.6	< LOD	< LOD	< LOQ	< LOD	0.091	0.13	< LOD	< LOD	4.4
20220701_BEE_white_18	20220701	Bee	Austria	5.5	< LOD	170000	800000	9200	600000	< LOQ	170	230000	200000	360	430	19000	140000	79	< LOQ	45	170	4000	1100	2.7	3	330	< LOQ	110	6.2	< LOD	1700	2.6	6.4	< LOQ	< LOQ	< LOQ	< LOQ	< LOD	< LOQ	< LOQ	< LOD	< LOD	< LOQ	< LOD	0.072	< LOQ	< LOD	< LOQ	16
20220701_BEE_white_19	20220701	Bee	Austria	< LOQ	< LOD	330000	780000	< LOQ	380000	< LOQ	< LOQ	8900	210000	57	360	17000	82000	71	< LOQ	39	280	4800	110	3.2	0.86	490	< LOD	< LOD	< LOQ	< LOD	< LOD	< LOQ	< LOQ	< LOD	< LOD	< LOQ	< LOD	< LOD	< LOD	< LOD	< LOD	< LOD	< LOD	< LOD	0.069	< LOD	4.5	< LOD	< LOQ
20220701_BEE_white_20	20220701	Bee	Austria	< LOD	< LOD	380000	930000	< LOQ	400000	< LOQ	< LOQ	12000	230000	36	250	24000	100000	73	< LOD	42	350	4700	120	2.3	0.91	590	< LOD	< LOD	< LOD	< LOD	< LOD	< LOQ	4.7	< LOD	< LOD	< LOQ	< LOD	< LOD	< LOQ	< LOQ	< LOD	< LOD	< LOQ	< LOD	0.075	< LOD	< LOD	< LOD	< LOQ
20220701_BEE_yellow_1-5	20220701	Bee	Austria	6.4	< LOD	320000	890000	11000	730000	37	230	160000	190000	230	250	17000	98000	57	1.4	46	250	5200	1400	3.2	1.9	410	2.6	88	6.1	< LOD	2100	6.1	8.6	0.86	3.7	0.56	0.19	1	0.12	0.34	< LOD	< LOQ	< LOQ	< LOD	0.05	0.07	2.2	82	3.7
20220701_HON_mix_1	20220701	Honey	Austria	< LOQ	0.49	14000	44000	2800	74000	3.7	< LOQ	3800	3100	22	180	600	1200	1	0.093	2.9	< LOQ	2400	85	0.49	0.15	15	< LOD	3.7	4.8	< LOD	190	1.3	1.8	0.24	0.92	0.17	0.044	0.17	0.022	0.1	< LOQ	0.05	0.0056	0.043	< LOQ	0.051	0.48	30	0.45
20220701_HON_mix_2	20220701	Honey	Austria	< LOQ	0.31	15000	36000	1400	76000	2.7	< LOD	2800	1500	14	120	530	900	0.73	< LOQ	1.4	< LOQ	2200	83	0.32	0.077	11	< LOD	2.3	3.5	< LOQ	< LOQ	0.24	0.38	< LOQ	0.31	0.072	< LOQ	0.081	0.008	0.051	< LOQ	0.039	< LOQ	< LOQ	< LOD	0.028	0.33	4.5	< LOQ
20220701_HON_mix_3	20220701	Honey	Austria	< LOQ	0.84	15000	33000	1500	70000	2.5	< LOD	2600	1400	13	150	610	820	0.8	< LOD	3.7	3	2000	74	0.37	0.12	9.5	< LOD	2.5	6.5	< LOQ	< LOQ	0.29	0.45	0.13	0.3	0.087	< LOQ	0.097	0.015	0.069	< LOQ	0.054	0.011	0.054	0.0086	0.023	0.4	9.7	< LOQ
20220701_POL_white_1	20220701	Pollen	Austria	18	< LOD	38000	1400000	20000	1100000	79	660	18000	140000	35	460	7000	27000	32	1.3	17	54	5300	970	12	7.6	490	1.1	< LOQ	16	< LOD	1100	14	24	3	13	2.4	0.72	2.1	0.39	2.7	0.43	1	0.19	1.3	0.16	0.15	1.6	100	8.7
20220701_POL_white_2	20220701	Pollen	Austria	22	< LOD	39000	1600000	33000	1300000	99	620	20000	200000	57	600	8400	30000	39	< LOQ	20	53	7200	1100	16	9	1000	1.1	9	16	< LOD	910	20	38	4.4	16	3.2	0.81	2.8	0.46	2.6	0.63	1.2	0.24	1.4	0.19	0.27	< LOQ	< LOQ	6.9
20220701_POL_white_3	20220701	Pollen	Austria	13	< LOD	37000	1900000	17000	1300000	67	540	21000	170000	35	330	8000	30000	38	1.9	18	66	4400	1300	13	8	630	1.5	< LOQ	10	< LOD	960	16	30	3	13	2.1	0.64	1.8	0.26	1.7	0.47	1.1	0.12	1.2	< LOQ	0.15	1.6	< LOQ	2.5
20220701_WAX_green_1	20220701	Wax	Austria	< LOQ	< LOD	2800	19000	5800	47000	34	390	1600	12000	1.9	46	230	< LOQ	1.3	< LOD	7	< LOQ	210	84	2.3	1.5	8.6	2.6	< LOD	4.1	< LOQ	120	4.3	7.7	0.88	3.8	0.81	0.17	0.57	0.079	< LOQ	< LOQ	< LOD	< LOQ	< LOD	< LOD	0.046	< LOD	< LOQ	3.2
20220701_WAX_green_2	20220701	Wax	Austria	< LOQ	< LOD	2800	15000	6400	< LOQ	33	420	910	11000	1.3	35	200	< LOQ	1.3	< LOQ	7.8	< LOD	170	61	2.2	1.1	8.7	< LOQ	< LOD	5	< LOD	97	3.4	5.7	0.74	2	< LOQ	0.16	0.63	0.08	< LOQ	< LOQ	< LOQ	< LOD	< LOD	< LOQ	0.05	< LOD	< LOD	3.4
20220701_WAX_green_3	20220701	Wax	Austria	< LOQ	< LOD	< LOQ	6900	2800	27000	37	370	380	5000	2.1	46	140	< LOQ	1.7	< LOD	< LOQ	< LOQ	83	48	1.7	0.55	3.3	< LOD	< LOD	< LOQ	< LOD	53	3.4	4.3	0.72	2.1	< LOD	< LOQ	0.42	0.072	< LOQ	0.12	< LOD	< LOQ	< LOD	< LOD	< LOQ	< LOD	< LOD	1.5
20220701_WAX_white_1	20220701	Wax	Austria	< LOQ	< LOD	< LOQ	64000	8700	59000	41	420	850	6100	0.74	15	130	< LOD	2.1	< LOD	11	< LOD	310	63	1.7	1.2	7.5	< LOQ	< LOD	2.9	< LOD	71	6	8.7	0.87	3.5	< LOQ	0.14	0.54	0.082	< LOQ	0.11	< LOD	< LOD	< LOD	< LOD	0.06	< LOD	< LOD	2.2
20220701_WAX_white_2	20220701	Wax	Austria	< LOQ	< LOD	< LOQ	65000	7900	53000	35	390	740	4300	0.51	19	120	< LOD	2	< LOD	8.3	< LOD	310	52	1.3	0.86	6.2	< LOD	< LOD	3.9	< LOD	61	3.1	5.8	0.77	3.5	< LOQ	0.12	0.62	< LOQ	< LOQ	< LOQ	< LOD	< LOD	< LOD	< LOD	0.063	< LOD	< LOD	2
20220701_WAX_white_3	20220701	Wax	Austria	< LOQ	< LOD	2700	80000	8100	72000	33	390	980	7800	1.4	36	150	< LOD	2.5	< LOQ	7.3	< LOD	400	71	2.2	1.2	7.9	< LOQ	< LOD	3.7	< LOD	98	4.6	8.1	0.78	3.5	< LOQ	0.13	1.6	< LOQ	< LOQ	0.15	< LOQ	< LOQ	< LOD	< LOD	0.082	< LOD	< LOD	2.7
20220701_WAX_yellow_1	20220701	Wax	Austria	9.5	< LOD	5700	120000	11000	170000	50	660	5100	50000	11	220	930	< LOQ	5.1	< LOQ	9.7	< LOD	520	160	5.3	5	26	< LOQ	< LOD	11	< LOD	250	8.7	14	1.6	6.8	0.81	0.38	1.3	0.21	0.75	0.18	0.45	< LOQ	< LOD	< LOQ	0.14	< LOD	< LOQ	7
20220701_WAX_yellow_2	20220701	Wax	Austria	7.2	< LOD	4700	130000	8800	340000	47	530	5700	45000	10	200	930	< LOQ	4.3	< LOQ	12	< LOD	520	160	4.2	3.4	21	< LOQ	< LOQ	7.8	< LOD	220	6.7	12	1.3	4.4	0.82	0.18	1.1	0.14	0.73	0.15	< LOQ	< LOQ	< LOD	< LOD	0.091	< LOD	< LOQ	5.7
20220701_WAX_yellow_3	20220701	Wax	Austria	4.2	< LOD	3500	76000	5400	220000	31	510	3400	25000	10	180	1000	< LOQ	2.6	< LOQ	8.8	< LOQ	270	110	3.5	2	18	< LOQ	< LOD	6.1	< LOD	130	6.2	11	1.2	5	< LOQ	0.2	0.91	0.22	< LOQ	0.12	< LOQ	0.083	< LOD	< LOD	0.059	< LOD	< LOQ	3
20220922_BEE_green_1-5	20220922	Bee	Austria	33	< LOD	850000	1200000	37000	1200000	99	520	180000	780000	170	850	35000	380000	120	3.8	< LOD	320	14000	2200	11	12	950	6.4	75	19	< LOD	5600	16	30	< LOQ	17	1.9	0.76	2.6	0.36	1.8	0.38	1	0.098	1.4	0.16	0.13	3.8	140	4.3
20220922_BEE_green_6-10	20220922	Bee	Austria	27	< LOD	890000	1400000	30000	1600000	91	270	460000	620000	430	880	26000	190000	130	< LOQ	< LOD	400	13000	4800	15	7.3	960	6.3	190	12	< LOD	14000	13	24	< LOQ	< LOQ	2.5	0.9	2.8	0.47	2.2	0.5	0.77	0.2	1.5	0.15	0.17	4.7	190	3.3
20220922_BEE_green_11-15	20220922	Bee	Austria	38	< LOD	940000	1400000	32000	1500000	110	510	260000	520000	260	1400	36000	180000	120	4.4	1500	370	15000	3800	11	12	1200	8.2	120	20	< LOD	7100	14	29	< LOQ	< LOQ	2.3	0.63	2.7	0.32	2.1	0.38	1.1	0.16	< LOQ	0.13	0.18	4	160	3.5
20220922_BEE_white_13-17	20220922	Bee	Austria	12	< LOD	460000	980000	17000	790000	46	250	82000	360000	100	450	25000	110000	85	< LOD	< LOQ	240	8900	1100	6.3	3.5	720	5.2	51	9.2	< LOD	1100	9.8	13	< LOQ	< LOQ	1.6	0.26	1.2	0.21	0.95	0.22	0.49	0.12	< LOQ	0.1	< LOQ	1.4	87	2.9
20220922_BEE_green_16-20	20220922	Bee	Austria	26	< LOD	910000	1200000	27000	1400000	100	370	200000	530000	170	910	30000	150000	120	< LOQ	< LOQ	330	13000	2900	11	12	1000	7.7	91	33	< LOD	8600	24	35	3.3	< LOQ	2.5	0.38	2	0.3	1.8	0.33	0.72	0.21	0.9	0.17	0.19	3.4	130	4.7
20220922_BEE_white_1-4	20220922	Bee	Austria	16	< LOD	710000	1100000	19000	960000	55	360	120000	480000	160	450	30000	140000	110	< LOQ	< LOD	250	11000	1800	7.2	5.3	1100	4.8	65	11	< LOD	1900	21	18	< LOQ	< LOQ	1.8	0.57	1.3	0.27	1.3	0.25	0.77	< LOQ	< LOQ	0.12	< LOQ	0.74	130	2.7
20220922_BEE_white_5-8	20220922	Bee	Austria	10	< LOD	680000	1000000	11000	850000	25	280	100000	340000	110	290	32000	150000	100	< LOD	< LOD	190	9900	2000	3.8	2.2	980	2.2	65	9.4	< LOD	1500	4.6	10	< LOQ	< LOQ	1	< LOQ	0.79	< LOQ	0.72	0.15	< LOQ	< LOQ	< LOQ	< LOD	< LOQ	1	74	1.3
20220922_BEE_white_9-12	20220922	Bee	Austria	< LOQ	< LOD	820000	1200000	11000	980000	30	130	120000	400000	130	620	38000	170000	120	< LOD	1700	260	11000	2000	3.1	4.3	1100	3.1	68	13	< LOD	1800	5	8.2	< LOD	< LOD	0.58	< LOD	< LOQ	< LOQ	< LOQ	0.16	< LOQ	< LOD	< LOD	< LOQ	< LOQ	0.93	87	2
20220922_BEE_yellow_1-5	20220922	Bee	Austria	7.5	< LOQ	390000	660000	7700	460000	19	92	25000	130000	41	230	16000	63000	60	< LOQ	< LOD	110	8400	400	3.1	1.6	370	4.1	30	6	< LOD	730	10	14	< LOQ	< LOQ	0.57	0.16	0.83	0.1	0.68	0.15	0.41	0.078	< LOQ	< LOQ	< LOQ	2.2	24	1.7
20220922_BEE_yellow_6-10	20220922	Bee	Austria	13	< LOD	460000	580000	15000	390000	38	60	14000	190000	34	190	13000	50000	58	< LOQ	< LOD	160	7900	250	5.7	2.3	340	1.7	< LOQ	3.7	< LOD	370	7.8	16	< LOQ	< LOQ	1.5	0.29	1.7	0.24	1.2	0.25	0.43	0.14	0.73	0.14	< LOQ	3.2	19	2.1
20220922_BEE_yellow_11-15	20220922	Bee	Austria	18	< LOQ	430000	620000	22000	530000	45	120	70000	170000	80	320	17000	81000	62	< LOQ	720	130	8000	800	8.3	3.3	380	4.5	52	8.6	< LOD	940	40	48	5.3	19	2.6	0.73	2.8	0.36	1.8	0.4	0.62	0.14	0.6	0.12	0.064	3.6	44	2.5
20220922_BEE_yellow_16-21	20220922	Bee	Austria	12	< LOD	570000	810000	13000	800000	35	150	81000	230000	81	330	19000	89000	75	< LOQ	< LOQ	180	11000	1400	4.8	3	540	4.9	47	8.8	< LOD	1400	9.4	15	1.9	< LOQ	0.85	0.35	1.2	0.16	1.1	0.17	0.66	0.12	0.69	< LOQ	< LOQ	6.6	44	15
20220922_HON_green_1	20220922	Honey	Austria	4.2	< LOD	23000	9600	280	38000	< LOQ	< LOD	390	< LOQ	3.2	21	140	17000	< LOQ	< LOD	< LOD	< LOD	800	80	0.23	< LOD	3.1	< LOD	< LOD	< LOD	< LOD	34	< LOD	0.83	< LOD	< LOD	< LOD	< LOD	< LOD	< LOQ	< LOQ	< LOD	< LOD	< LOD	< LOQ	< LOD	< LOD	< LOD	< LOQ	< LOD
20220922_HON_green_2	20220922	Honey	Austria	< LOQ	< LOD	23000	12000	240	36000	< LOQ	< LOD	400	< LOD	3.5	< LOQ	140	16000	< LOQ	< LOD	< LOD	< LOD	800	79	< LOQ	< LOD	< LOQ	< LOD	< LOD	< LOD	< LOD	< LOQ	< LOD	< LOD	< LOD	< LOQ	< LOD	< LOD	< LOD	< LOD	< LOD	< LOD	< LOD	< LOD	< LOD	< LOD	< LOQ	< LOD	< LOD	< LOD
20220922_HON_green_3	20220922	Honey	Austria	4.8	< LOD	25000	11000	440	47000	< LOQ	< LOD	530	< LOQ	3.6	24	150	17000	< LOQ	< LOD	< LOD	< LOD	840	97	0.12	< LOQ	3.5	< LOD	< LOD	< LOD	< LOD	< LOQ	< LOQ	0.14	< LOD	< LOD	< LOD	< LOD	< LOD	< LOQ	< LOD	< LOD	< LOD	< LOD	< LOD	< LOD	< LOD	< LOD	< LOQ	27
20220922_HON_white_1	20220922	Honey	Austria	6.3	0.12	15000	25000	840	51000	1.4	< LOD	1700	710	9.6	70	240	1900	0.54	0.19	0.83	0.61	1100	82	0.17	0.033	6.2	< LOD	1.7	0.88	< LOQ	34	0.13	0.21	0.038	0.16	0.034	0.0086	0.036	0.0048	0.031	0.005	0.015	0.0031	0.01	0.0022	0.0046	0.31	2.9	0.048
20220922_HON_white_2	20220922	Honey	Austria	< LOQ	0.19	16000	24000	5200	57000	1.7	< LOD	1700	780	9.3	74	240	1500	1	0.31	0.83	< LOQ	1100	82	0.19	0.037	6.8	< LOD	1.7	< LOQ	< LOQ	< LOQ	0.15	0.3	0.039	0.19	0.033	< LOQ	0.048	0.0039	0.027	< LOQ	0.019	0.0028	0.018	< LOQ	0.0079	0.33	3.1	< LOQ
20220922_HON_white_3	20220922	Honey	Austria	< LOQ	1.1	18000	29000	970	63000	1.9	< LOD	2100	960	12	87	290	2100	0.81	0.35	2.3	14	1300	100	0.25	0.055	9.7	< LOD	2	6.6	0.15	< LOQ	0.17	0.27	0.061	0.19	0.044	< LOQ	0.051	0.015	0.033	0.017	0.022	0.0088	0.014	0.0091	< LOQ	0.5	3.6	0.39
20220922_HON_yellow_1	20220922	Honey	Austria	< LOQ	< LOD	16000	12000	< LOQ	39000	< LOQ	< LOD	290	< LOD	< LOQ	38	170	1200	< LOQ	< LOD	< LOD	< LOD	1000	73	< LOQ	< LOD	4.7	< LOD	< LOD	< LOD	< LOQ	< LOQ	< LOD	< LOQ	< LOD	< LOD	< LOD	< LOD	< LOD	< LOD	< LOD	< LOD	< LOD	< LOD	< LOD	< LOD	< LOD	< LOD	< LOD	< LOD
20220922_HON_yellow_2	20220922	Honey	Austria	< LOQ	< LOD	16000	11000	240	42000	< LOQ	< LOD	370	< LOD	< LOQ	33	170	1500	< LOQ	< LOD	< LOD	< LOD	1000	77	< LOQ	< LOD	6.3	< LOD	< LOD	< LOD	< LOQ	< LOQ	< LOD	0.17	< LOD	< LOQ	< LOD	< LOD	< LOD	< LOD	< LOD	< LOD	< LOD	< LOD	< LOD	< LOD	< LOD	< LOD	< LOD	0.17
20220922_HON_yellow_3	20220922	Honey	Austria	< LOQ	< LOD	16000	11000	270	42000	< LOQ	< LOD	350	< LOD	< LOQ	34	170	1600	< LOQ	< LOD	< LOD	< LOD	1000	73	< LOQ	< LOD	5.4	< LOD	< LOD	< LOD	< LOD	< LOQ	< LOD	< LOQ	< LOD	< LOQ	< LOD	< LOD	< LOQ	< LOD	< LOD	< LOD	< LOD	< LOD	< LOD	< LOD	< LOD	< LOD	< LOD	< LOD
20220922_PROP_green_1	20220922	Propolis	Austria	52	4.2	19000	130000	94000	310000	270	3800	28000	560000	71	< LOD	1100	38000	29	6	56	< LOQ	630	610	39	36	130	9.8	11	45	< LOD	1600	110	140	14	53	9.3	2.3	9.2	1.2	7.1	1.4	3.8	0.53	2.7	0.52	0.35	1.8	200	20
20220922_PROP_white_1	20220922	Propolis	Austria	53	4.3	21000	160000	94000	410000	330	4100	39000	640000	64	< LOD	1400	29000	31	8.4	67	< LOQ	960	890	42	46	160	6.5	14	50	< LOD	2100	100	190	18	69	13	3.2	11	1.6	7.7	1.7	3.8	0.55	3.9	0.49	0.38	2	250	35
20220922_PROP_white_2	20220922	Propolis	Austria	47	4.7	13000	130000	86000	320000	250	2800	30000	640000	62	< LOD	1200	32000	27	< LOQ	66	< LOQ	740	670	37	39	120	< LOQ	12	45	< LOD	1600	60	110	10	38	8	2.4	7.9	1.2	6.3	1.3	2.5	0.49	2.8	0.44	< LOQ	1.5	210	12
20220922_PROP_white_3	20220922	Propolis	Austria	68	6.2	18000	240000	120000	620000	440	5000	65000	1200000	110	< LOD	1900	28000	39	11	92	< LOQ	1000	1400	60	64	240	< LOQ	20	59	< LOD	2600	96	180	19	71	16	3.8	14	2.1	12	2.2	5.1	0.99	4.7	0.86	0.45	2.4	410	29
20220922_PROP_yellow_1	20220922	Propolis	Austria	79	7.4	23000	200000	140000	510000	490	5700	58000	1100000	100	< LOD	2300	71000	45	13	91	< LOQ	1200	1100	61	65	270	13	18	86	< LOD	4500	100	190	19	77	15	3.6	14	1.9	11	2.2	5.1	0.99	5.9	1	0.41	2.7	380	22
20220922_PROP_yellow_2	20220922	Propolis	Austria	69	6.5	23000	180000	120000	460000	480	4300	51000	930000	88	< LOD	1700	31000	43	11	74	< LOQ	1100	920	59	60	220	6.9	14	56	< LOD	2000	230	430	38	140	24	5.2	20	2.3	12	2.3	5.7	0.79	5.5	0.86	0.5	2.3	270	17
20220922_PROP_yellow_3	20220922	Propolis	Austria	96	7.6	54000	310000	170000	750000	550	6800	74000	1300000	130	< LOQ	3500	73000	56	15	130	67	1900	1600	82	69	230	13	23	91	< LOD	3100	120	240	23	90	18	4.8	17	2.4	15	3.1	7.5	1.2	8	1.1	0.44	3.9	450	25
20220922_WAX_green_1	20220922	Wax	Austria	7.5	5.8	4100	30000	7300	120000	20	190	2700	51000	5.9	< LOD	260	9600	3	< LOD	< LOQ	< LOQ	470	100	2.6	2.3	11	< LOD	< LOQ	5.3	< LOD	180	< LOD	6.6	< LOD	< LOD	< LOQ	0.14	0.84	0.075	0.33	0.12	< LOQ	< LOD	0.79	< LOQ	< LOD	0.53	37	7.5
20220922_WAX_green_2	20220922	Wax	Austria	5.2	3.9	2800	14000	3400	77000	< LOQ	98	1600	30000	3	< LOD	210	2800	1.5	< LOD	< LOQ	< LOQ	240	80	1.4	1.2	< LOQ	< LOD	< LOQ	< LOQ	< LOD	< LOQ	< LOQ	4.8	< LOD	< LOD	< LOQ	0.084	0.38	< LOQ	0.22	< LOQ	< LOQ	< LOD	< LOD	< LOD	< LOD	< LOQ	33	2
20220922_WAX_green_3	20220922	Wax	Austria	< LOQ	< LOQ	3300	21000	3400	120000	12	110	1800	37000	3.3	< LOD	210	12000	1.7	< LOD	8.3	27	250	75	1.5	1.6	12	< LOD	< LOQ	< LOQ	< LOD	< LOQ	< LOD	4.5	< LOD	< LOD	< LOQ	0.075	0.35	0.071	0.3	< LOQ	< LOD	< LOD	0.29	< LOD	< LOD	0.42	52	1.9
20220922_WAX_HON_green_1	20220922	Honeycomb	Austria	< LOQ	< LOD	19000	14000	840	45000	2.9	< LOQ	690	5500	< LOQ	< LOQ	160	14000	< LOQ	< LOD	< LOD	< LOQ	750	82	0.3	< LOQ	4.2	< LOD	< LOD	< LOD	< LOD	< LOQ	< LOQ	0.77	< LOD	< LOQ	< LOD	< LOQ	< LOD	< LOD	< LOD	< LOD	< LOD	< LOD	< LOD	< LOD	< LOD	< LOD	7.3	0.64
20220922_WAX_HON_green_2	20220922	Honeycomb	Austria	< LOQ	< LOQ	20000	13000	610	46000	2.3	< LOQ	560	3900	< LOQ	< LOQ	160	16000	2	< LOD	520	< LOQ	790	85	4.1	< LOQ	5.2	< LOD	< LOD	< LOD	< LOD	< LOQ	< LOQ	0.28	< LOD	< LOD	< LOD	0.2	< LOD	< LOD	< LOD	< LOD	< LOD	< LOD	< LOD	< LOD	< LOD	< LOD	< LOQ	0.57
20220922_WAX_HON_green_3	20220922	Honeycomb	Austria	< LOQ	< LOQ	20000	15000	1100	44000	3.6	< LOQ	740	5400	< LOQ	< LOQ	180	15000	< LOQ	< LOD	< LOD	< LOD	820	76	0.35	< LOQ	< LOQ	< LOD	< LOD	< LOD	< LOD	< LOQ	< LOQ	0.33	< LOD	< LOD	< LOD	< LOD	< LOD	< LOQ	< LOD	< LOD	< LOQ	< LOD	< LOD	< LOD	< LOD	< LOD	< LOQ	0.59
20220922_WAX_HON_white_1	20220922	Honeycomb	Austria	< LOQ	1.1	17000	260000	3200	290000	10	120	3200	17000	12	130	940	2600	4.9	0.9	3.9	5.2	2100	200	1.2	0.72	24	< LOD	2.3	6.2	< LOQ	170	2.7	3.3	0.64	1.8	0.32	0.1	0.33	0.045	0.24	0.043	0.13	0.017	0.08	0.02	0.04	0.77	19	3
20220922_WAX_HON_white_2	20220922	Honeycomb	Austria	< LOQ	1.4	17000	190000	3400	210000	9.6	88	2600	14000	11	110	710	2600	3.9	0.7	3.5	3.8	1700	160	1.1	0.47	18	< LOD	2.1	3.6	< LOQ	100	2	3.2	0.54	2.1	0.35	0.078	0.32	0.043	0.26	0.049	0.12	0.018	0.072	0.011	0.034	0.74	18	2.6
20220922_WAX_HON_white_3	20220922	Honeycomb	Austria	< LOQ	0.24	17000	140000	2000	170000	5.9	78	2300	9000	11	86	340	2000	2.9	0.53	1.8	2	1600	140	0.61	0.29	13	< LOD	1.8	< LOQ	< LOD	56	1.3	1.5	0.22	0.88	0.16	0.041	0.13	0.022	0.12	0.025	0.066	0.0094	0.04	0.0084	0.026	0.46	13	1.7
20220922_WAX_HON_yellow_1	20220922	Honeycomb	Austria	< LOQ	< LOD	52000	210000	3200	190000	10	110	1300	17000	< LOQ	< LOQ	320	1900	5.9	< LOD	< LOD	< LOQ	2100	150	0.85	1.1	22	< LOD	< LOD	< LOD	< LOD	< LOQ	2.9	6.2	< LOD	< LOQ	< LOQ	< LOQ	0.48	< LOQ	< LOQ	< LOQ	< LOD	< LOD	< LOD	< LOD	< LOD	< LOD	< LOQ	3.8
20220922_WAX_HON_yellow_2	20220922	Honeycomb	Austria	< LOQ	< LOD	34000	140000	3000	150000	8.7	56	1700	20000	6.8	44	320	2100	4.4	< LOD	< LOD	< LOD	1900	130	1.2	1.1	17	< LOD	< LOD	< LOD	< LOQ	79	1.4	3.2	< LOQ	< LOQ	< LOQ	< LOQ	< LOQ	< LOQ	< LOQ	< LOQ	< LOQ	< LOQ	< LOD	< LOD	< LOQ	< LOD	8	3.2
20220922_WAX_HON_yellow_3	20220922	Honeycomb	Austria	< LOQ	< LOD	37000	150000	2700	160000	8.7	59	1100	14000	4.7	< LOQ	300	1900	5.1	< LOD	< LOD	< LOD	1900	150	2	1.3	18	< LOD	< LOD	< LOD	< LOQ	68	1.8	2.8	< LOD	< LOD	< LOD	< LOD	< LOQ	< LOQ	< LOQ	< LOQ	< LOD	< LOD	< LOD	< LOD	< LOD	< LOD	7.2	3.4
20220922_WAX_white_1	20220922	Wax	Austria	21	9.4	8800	66000	24000	99000	65	600	5000	150000	15	< LOD	490	7600	8.8	< LOD	19	< LOQ	670	190	9.4	7.9	43	< LOD	< LOQ	13	< LOD	380	31	31	< LOQ	< LOQ	2.5	0.55	2.1	0.29	1.8	0.29	0.79	< LOQ	0.75	< LOQ	< LOQ	0.73	67	7
20220922_WAX_white_2	20220922	Wax	Austria	13	6	8900	61000	16000	91000	41	280	3900	110000	12	< LOD	370	13000	6.2	< LOD	17	< LOQ	660	150	7.5	4.6	26	< LOD	< LOQ	17	< LOD	230	< LOQ	21	< LOQ	< LOQ	2	0.52	1.4	0.2	1.5	0.23	0.87	< LOQ	0.94	< LOQ	< LOD	0.66	38	6.9
20220922_WAX_white_3	20220922	Wax	Austria	12	4.3	6200	140000	9500	130000	27	200	2400	54000	9.3	< LOD	500	4800	6.7	< LOD	9.5	< LOQ	1100	140	3.7	3.1	40	< LOD	< LOQ	7.5	< LOD	210	< LOD	11	< LOD	< LOD	0.96	0.17	0.66	0.16	1	0.2	< LOQ	< LOQ	0.31	< LOD	< LOD	0.63	26	8.6
20220922_WAX_yellow_1	20220922	Wax	Austria	13	14	4800	53000	5200	73000	< LOQ	110	1300	34000	5.1	< LOD	330	1900	3.9	< LOD	< LOQ	< LOQ	800	80	2.4	1.6	19	< LOD	< LOQ	< LOQ	< LOD	< LOQ	< LOD	12	< LOD	< LOD	< LOQ	< LOQ	0.76	< LOQ	0.5	0.085	< LOQ	< LOD	< LOD	< LOD	< LOD	0.66	< LOQ	7.4
20220922_WAX_yellow_2	20220922	Wax	Austria	9.5	7.9	5800	12000	7700	41000	21	180	1500	45000	6.8	< LOD	170	2700	2.6	< LOD	< LOQ	< LOQ	210	80	2.8	2.3	15	< LOD	< LOQ	< LOQ	< LOD	130	< LOQ	8.2	< LOD	< LOD	0.58	0.079	0.59	0.12	0.59	0.057	< LOQ	< LOD	0.31	< LOQ	< LOD	0.31	17	3.8
20220922_WAX_yellow_3	20220922	Wax	Austria	16	12	6500	22000	14000	44000	36	300	3200	98000	10	< LOD	220	10000	4.6	< LOD	10	< LOQ	340	110	6.2	4.3	20	< LOD	< LOQ	9.5	< LOD	240	< LOQ	17	< LOQ	< LOQ	1.3	0.22	1.7	0.24	1.2	0.26	< LOQ	< LOQ	0.57	< LOQ	< LOD	0.87	34	4.4
Table A2 Relative standard deviations (RSDs) of 6 measurement replicates
Sample_ID	Sampling date	Matrix	Origin	Li	Be	Na	Mg	Al	Ca	V	Cr	Mn	Fe	Co	Ni	Cu	Zn	Ga	Ge	As	Se	Rb	Sr	Y	Nb	Mo	Ag	Cd	Sb	Te	Ba	La	Ce	Pr	Nd	Sm	Eu	Gd	Tb	Dy	Ho	Er	Tm	Yb	Lu	Ta	Tl	Pb	Bi
20210921_BEE_1	20210921	Bee	Austria	0.045	0.096	0.022	0.051	0.046	0.034	0.035	0.023	0.078	0.044	0.04	0.06	0.048	0.032	0.038	1.2	0.067	0.17	0.036	0.21	0.45	0.1	0.044	0.081	0.03	0.03	0.064	0.15	0.34	0.15	0.73	0.31	0.9	2.4	2.4	0.9	1.1	1.2		2.4	1.1	1.5	0.73	0.25	0.1	0.063
20210921_BEE_2	20210921	Bee	Austria	0.048	0.15	0.021	0.066	0.045	0.037	0.034	0.018	0.057	0.0067	0.012	0.028	0.015	0.027	0.018	1.2	0.041	0.26	0.0046	0.3	0.14	0.14	0.031	0.031	0.023	0.027	0.11	0.061	0.24	0.14	0.61	0.73	1.5	0.65	1.7	1.2	0.89	0.77	1.5	1.2	2.4	1.2	0.21	0.19	0.058	0.09
20210921_BEE_3	20210921	Bee	Austria	0.055	0.14	0.019	0.05	0.031	0.024	0.036	0.017	0.069	0.0072	0.0078	0.024	0.02	0.034	0.028	0.7	0.066	0.25	0.0054	0.21	0.23	0.18	0.018	0.037	0.018	0.069	0.042	0.032	0.42	0.17	0.75	0.44	1.4e-08	1.2		2.4	1.1	1.1	2.4		2.4	2.4	0.38	0.14	0.017	0.059
20210921_BEE_4	20210921	Bee	Austria	0.06	0.12	0.031	0.15	0.074	0.037	0.1	0.041	0.064	0.055	0.043	0.047	0.048	0.054	0.058	1.2	0.033	0.28	0.014	0.19	0.39	0.21	0.019	0.061	0.01	0.08	0.1	0.072	0.15	0.21	0.48	0.47	0.77	0.77	2.4	1.1	1.1	1.2	1.1	0.89		1.1	1.3	0.23	0.047	0.042
20210921_BEE_5	20210921	Bee	Austria	0.053	0.072	0.023	0.024	0.083	0.044	0.06	0.014	0.18	0.0091	0.033	0.037	0.016	0.05	0.036	1.5	0.053	0.47	0.0065	0.62	0.31	0.24	0.05	0.033	0.018	0.085	0.029	0.22	0.32	0.47	0.37	0.41	1.7	2.4	1.5		1.5	1.2	2.4			1.2	0.32	0.15	0.12	0.19
20210921_BEE_6	20210921	Bee	Austria	0.045	0.11	0.02	0.042	0.057	0.017	0.075	0.019	0.087	0.011	0.026	0.02	0.019	0.042	0.055	0.77	0.12	0.2	0.018	0.33	0.27	0.081	0.025	0.04	0.013	0.085	0.032	0.12	0.28	0.2	0.61	0.65	1.5	1.5	1.5		1.2	1.7	1.5	2.4	2.4	2.4	0.71	0.19	0.043	0.08
20210921_HON_1	20210921	Honey	Austria	0.0095	0.13	0.032	0.018	0.012	0.012	0.019	0.017	0.022	0.016	0.026	0.024	0.036	0.044	0.084	0.37	0.69	0.55	0.017	0.026	0.13	0.083	0.018	0.25	0.029	0.17	0.075	0.024	0.12	2.4	0.098	0.074	0.19	0.17	0.16	0.31	0.18	0.16	0.19	0.51	0.6	0.66	0.12	0.093	0.028	0.046
20210921_HON_2	20210921	Honey	Austria	0.0093	0.22	0.037	0.013	0.017	0.034	0.024	0.02	0.033	0.035	0.043	0.059	0.051	0.048	0.077	0.32	0.13	0.43	0.035	0.04	0.03	0.058	0.034	0.076	0.012	0.023	0.082	0.028	0.025	0.028	0.056	0.11	0.14	0.23	0.2	0.16	0.28	0.24	0.26				0.51	0.12	0.06	0.13
20210921_HON_3	20210921	Honey	Austria	0.0099	0.077	0.041	0.022	0.017	0.028	0.027	0.051	0.022	0.02	0.02	0.018	0.024	0.059	0.026	0.31	0.27	0.44	0.031	0.019	0.068	0.079	0.017	0.02	0.024	0.066	0.058	0.01	0.046	0.039	0.062	0.04	0.21	0.17	0.26	0.13	0.16	0.15	0.28	1.8	1.1	2.4	0.37	0.096	0.04	0.043
20210921_POL_1	20210921	Pollen	Austria	0.006	0.092	0.02	0.045	0.026	0.051	0.0089	0.018	0.064	0.0059	0.03	0.025	0.021	0.034	0.019	0.48	0.019	0.28	0.012	0.16	0.051	0.024	0.018	0.019	0.018	0.034	0.051	0.057	0.064	0.018	0.09	0.072	0.15	0.31		1.1	1	1.2	1.2	0.27	0.42	0.25	0.18	0.053	0.01	0.024
20210921_POL_2	20210921	Pollen	Austria	0.04	0.11	0.014	0.039	0.015	0.052	0.0094	0.013	0.062	0.0075	0.02	0.012	0.022	0.028	0.024	0.31	0.028	0.25	0.0092	0.19	0.038	0.012	0.0073	0.054	0.021	0.013	0.038	0.037	0.057	0.028	0.086	0.073	0.18	0.15	0.29	0.33	0.29	0.23	0.45	0.9	2.4	1.7	1.4	0.4	0.053	0.2
20210921_POL_3	20210921	Pollen	Austria	0.019	0.13	0.032	0.033	0.037	0.072	0.014	0.016	0.079	0.012	0.013	0.016	0.016	0.048	0.016	0.35	0.028	0.26	0.012	0.26	0.047	0.021	0.0067	0.025	0.016	0.018	0.028	0.046	0.077	0.048	0.13	0.1	0.38	0.33	0.18	0.12	0.17	0.29	0.4	0.58	0.65	0.3	0.075	0.093	0.023	0.058
20210921_WAX_1	20210921	Wax	Austria	0.032	0.095	0.024	0.1	0.02	0.026	0.027	0.0092	0.05	0.008	0.026	0.021	0.019	0.05	0.034	0.31	0.023	0.38	0.0078	0.24	0.047	0.029	0.025	0.063	0.04	0.05	0.047	0.047	0.076	0.042	0.094	0.056	0.16	0.18	0.38	0.18	0.19	0.31	0.5	0.5	0.55	0.21	0.16	0.07	0.0089	0.071
20210921_WAX_2	20210921	Wax	Austria	0.037	0.14	0.02	0.2	0.037	0.03	0.022	0.013	0.076	0.012	0.034	0.012	0.017	0.14	0.063	0.66	0.073	0.16	0.0064	0.25	0.064	0.03	0.024	0.042	0.051	0.038	0.072	0.094	0.042	0.062	0.14	0.2	0.63	0.29	0.15	0.32	0.25	0.27	0.33	0.44	0.35	0.35	0.12	0.068	0.014	0.042
20210921_WAX_3	20210921	Wax	Austria	0.014	0.062	0.023	0.097	0.03	0.035	0.042	0.0091	0.032	0.011	0.012	0.023	0.017	0.028	0.043	0.91	0.042	0.36	0.0093	0.19	0.099	0.029	0.054	0.11	0.018	0.05	0.046	0.1	0.16	0.063	0.23	0.077	0.19	0.56	0.5	0.86	0.23	0.22	0.91	0.33	0.8	0.5	0.2	0.11	0.02	0.026
202205_HON_BEL_1	202205	Honey	Belgium	0.04	0.15	0.034	0.014	0.015	0.033	0.038	0.023	0.024	0.026	0.028	0.027	0.033	0.023	0.031	0.15	0.047	0.18	0.021	0.026	0.047	0.19	0.027	0.065	0.03	0.069	0.027	0.018	0.031	0.085	0.041	0.072	0.087	0.28	0.91	0.9	0.84	1.2	1.5	1.1	1.1	0.9	0.25	0.14	0.053	0.061
202205_HON_BEL_2	202205	Honey	Belgium	0.036	0.024	0.04	0.012	0.017	0.026	0.022	0.023	0.029	0.017	0.028	0.023	0.033	0.025	0.032	0.2	0.047	0.19	0.0097	0.012	0.045	0.2	0.02	0.045	0.024	0.035	0.049	0.011	0.058	0.021	0.037	0.058	0.13	0.15	0.84	0.7	0.84	1	1.7	0.31	0.31	0.14	0.031	0.036	0.038	0.052
202205_HON_BEL_3	202205	Honey	Belgium	0.033	0.054	0.019	0.021	0.025	0.032	0.026	0.027	0.017	0.022	0.024	0.022	0.037	0.042	0.049	0.12	0.024	0.16	0.012	0.017	0.067	0.049	0.02	0.03	0.015	0.081	0.046	0.013	0.054	0.019	0.1	0.056	0.12	0.076	0.89	0.7	1.1	0.22	1.5	0.21	0.29	0.33	0.18	0.033	0.039	0.06
202206_HON_RUS_1	202206	Honey	Russia	0.045	0.073	0.024	0.025	0.0086	0.014	0.022	0.011	0.015	0.0087	0.01	0.0028	0.027	0.053	0.049	0.14	0.03	0.62	0.018	0.011	0.063	0.072	0.021	0.038	0.0088	0.037	0.063	0.015	0.041	0.038	0.062	0.063	0.32	0.22	0.36	0.89	1.3	0.77	1.5	1.2	0.27	0.48	0.47	0.18	0.086	0.026
202206_HON_RUS_2	202206	Honey	Russia	0.036	0.088	0.039	0.025	0.019	0.035	0.033	0.028	0.022	0.015	0.02	0.021	0.037	0.034	0.038	0.18	0.028	0.45	0.019	0.019	0.078	0.064	0.038	0.027	0.018	0.046	0.018	0.022	0.03	0.037	0.092	0.12	0.16	0.31	0.3	1.4	0.9	1.1	1.2		0.55		0.15	0.14	0.13	0.097
202206_HON_RUS_3	202206	Honey	Russia	0.035	0.045	0.039	0.016	0.0099	0.012	0.034	0.024	0.021	0.011	0.014	0.016	0.036	0.045	0.042	0.085	0.054	0.57	0.022	0.015	0.043	0.076	0.033	0.032	0.015	0.067	0.061	0.0092	0.05	0.021	0.078	0.15	0.16	0.26	0.25	1.7	0.41	1.4	1.2	1.2	0.6	0.61	0.17	0.065	0.026	0.045
20220701_BEE_floor_1-04	20220701	Bee	Austria	0.031	0.088	0.011	0.0094	0.011	0.011	0.014	0.019	0.008	0.0075	0.013	0.018	0.01	0.011	0.027	0.25	0.034	0.17	0.011	0.0046	0.017	0.22	0.016	0.053	0.018	0.018	0.039	0.0063	0.071	0.035	0.07	0.13	0.19	0.28	1.1	1.8	1.3	1.7	0.77	1.5	1.5	0.6	0.28	0.16	0.02	0.036
20220701_BEE_floor_5-8	20220701	Bee	Austria	0.029	0.1	0.015	0.011	0.0092	0.009	0.022	0.015	0.016	0.012	0.022	0.019	0.011	0.014	0.012	0.4	0.02	0.19	0.0093	0.013	0.05	0.026	0.022	0.036	0.016	0.049	0.023	0.0085	0.024	0.045	0.058	0.094	0.29	0.2	0.22	0.32	0.13	0.2	0.31		1.5	0.92	0.34	0.25	0.045	0.016
20220701_BEE_floor_9-12	20220701	Bee	Austria	0.025	0.1	0.015	0.0076	0.018	0.013	0.032	0.022	0.016	0.0089	0.015	0.018	0.012	0.016	0.031	0.48	0.027	0.1	0.012	0.011	0.04	0.026	0.013	0.057	0.016	0.021	0.048	0.016	0.045	0.032	0.08	0.15	0.052	0.24	0.43	0.16	0.21	0.25	0.39	0.35	0.46	2.4	0.37	0.037	0.047	0.26
20220701_BEE_floor_13-16	20220701	Bee	Austria	0.024	0.093	0.01	0.0064	0.01	0.0095	0.026	0.013	0.011	0.012	0.015	0.023	0.015	0.03	0.017	0.33	0.032	0.11	0.0093	0.0076	0.025	0.014	0.0098	0.054	0.01	0.042	0.044	0.0057	0.063	0.016	0.065	0.097	0.19	0.29	0.35	0.34	0.3	0.18	0.25	0.72	0.8	1.5	0.56	0.08	0.076	0.084
20220701_BEE_green_1-4	20220701	Bee	Austria	0.029	0.26	0.018	0.013	0.012	0.0077	0.029	0.022	0.014	0.0097	0.014	0.029	0.018	0.016	0.011	0.41	0.026	0.15	0.012	0.013	0.1	0.031	0.016	0.035	0.022	0.051	0.11	0.017	0.097	0.053	0.068	0.17	0.27	0.68	0.14	0.17	0.17	0.2	0.25	0.52	0.39	0.46	0.063	0.13	0.018	0.066
20220701_BEE_green_5-8	20220701	Bee	Austria	0.06	0.2	0.013	0.012	0.0043	0.0088	0.031	0.0049	0.011	0.0047	0.0073	0.018	0.011	0.011	0.025	0.44	0.033	0.051	0.0033	0.0091	0.062	0.03	0.011	0.021	0.0088	0.034	0.038	0.0076	0.066	0.056	0.11	0.19	0.72	0.61	0.27	0.35	0.44	0.57	0.7	0.4	0.34	0.43	0.12	0.1	0.024	0.057
20220701_BEE_green_9-12	20220701	Bee	Austria	0.032	0.1	0.015	0.011	0.014	0.014	0.016	0.018	0.0099	0.007	0.01	0.018	0.012	0.015	0.026	0.56	0.0081	0.12	0.011	0.012	0.091	0.042	0.013	0.027	0.023	0.025	0.056	0.0086	0.094	0.076	0.2	0.38	0.5	0.59	0.49	0.33	0.48	0.54	0.76	1.1	1.2	1	0.3	0.3	0.024	0.22
20220701_BEE_green_13-16	20220701	Bee	Austria	0.028	0.099	0.0097	0.011	0.011	0.0053	0.032	0.0057	0.0033	0.0037	0.0077	0.017	0.0091	0.027	0.017	0.61	0.0096	0.16	0.0082	0.0044	0.052	0.047	0.013	0.017	0.013	0.036	0.045	0.0058	0.054	0.051	0.21	0.15	0.53	0.6	0.3	0.51	0.41	0.28	0.37	1.8	1.5	0.82	0.22	0.067	0.018	0.1
20220701_BEE_white_1	20220701	Bee	Austria	0.056	0.092	0.0069	0.011	0.017	0.018	0.037	0.027	0.014	0.011	0.023	0.031	0.0092	0.025	0.038	2.4	0.029	0.34	0.017	0.02	0.2	0.34	0.026	0.083	0.015	0.066	0.055	0.0087	0.18	0.26	0.46	0.61	1.2	2.4	0.61	0.27	0.56	0.36	0.54	0.91	1.7	2.4	0.49	0.15	0.065	0.22
20220701_BEE_white_2	20220701	Bee	Austria	0.032	0.066	0.013	0.012	0.012	0.011	0.022	0.018	0.015	0.01	0.022	0.039	0.0085	0.025	0.034	1.7	0.03	0.12	0.013	0.0088	0.3	0.065	0.012	0.04	0.022	0.099	0.061	0.0067	0.37	0.14	0.45	0.24	1.1	0.63	1.1	0.84	1.2	0.77	1.4	0.87	0.77	1.5	0.37	0.096	0.026	0.2
20220701_BEE_white_3	20220701	Bee	Austria	0.027	0.14	0.007	0.015	0.0083	0.0095	0.04	0.015	0.01	0.011	0.021	0.045	0.011	0.035	0.053	1.2	0.026	0.19	0.026	0.021	0.37	0.14	0.016	0.063	0.0072	0.078	0.049	0.0098	0.35	0.2	0.51	0.62	0.89	1.1	1	1.2	1.1	1.4e-08	0.89	1.5		0.82	0.19	0.098	0.048	0.06
20220701_BEE_white_4	20220701	Bee	Austria	0.037	0.11	0.007	0.0089	0.017	0.0061	0.04	0.0093	0.0089	0.0046	0.017	0.046	0.012	0.034	0.036	1	0.039	0.36	0.0074	0.0097	0.071	0.18	0.01	0.073	0.023	0.041	0.053	0.0076	0.31	0.13	0.21	0.42	0.61	0.89	2.4	1.5	1.1	1.5	2.4		1.5	1.4	0.27	0.055	0.054	0.16
20220701_BEE_white_5	20220701	Bee	Austria	0.046	0.069	0.011	0.0096	0.012	0.0087	0.03	0.019	0.0067	0.0075	0.013	0.013	0.012	0.023	0.05	0.37	0.023	0.23	0.007	0.011	0.066	0.043	0.014	0.039	0.016	0.043	0.077	0.011	0.061	0.037	0.13	0.19	0.41	0.55	0.89	0.82	1.1	0.77	1.7	2.4	2.4		0.36	0.079	0.085	0.22
20220701_BEE_white_6	20220701	Bee	Austria	0.054	0.12	0.028	0.013	0.039	0.023	0.046	0.017	0.024	0.02	0.015	0.038	0.019	0.025	0.038	0.65	0.047	0.25	0.012	0.0099	0.16	0.051	0.017	0.095	0.022	0.066	0.064	0.015	0.036	0.072	0.31	0.25	0.89	0.65	0.68	0.48	0.4	0.48	0.44	1.7	1.7	2.4	0.42	0.13	0.083	0.15
20220701_BEE_white_7	20220701	Bee	Austria	0.028	0.068	0.013	0.017	0.016	0.011	0.02	0.032	0.012	0.0041	0.013	0.035	0.0095	0.026	0.033	0.77	0.025	0.39	0.012	0.0056	0.3	0.072	0.039	0.069	0.015	0.12	0.15	0.018	0.4	0.26	0.41	0.52	1.3	1.7	1.8	0.65	0.74	0.82	1.2	1.4	0.77	1.5	0.18	0.15	0.074	0.13
20220701_BEE_white_8	20220701	Bee	Austria	0.043	0.11	0.011	0.015	0.0096	0.013	0.04	0.022	0.011	0.0078	0.025	0.051	0.0088	0.048	0.064	1.4	0.064	0.13	0.0054	0.0099	0.3	0.14	0.022	0.06	0.018	0.094	0.038	0.012	0.16	0.31	0.47	0.55	0.9	1.7	1.5	1.2	2.4	0.63	2.4	2.4	1.2	1.5	0.56	0.14	0.067	0.12
20220701_BEE_white_9	20220701	Bee	Austria	0.029	0.11	0.01	0.0088	0.015	0.012	0.024	0.012	0.0058	0.0058	0.026	0.025	0.015	0.043	0.029	1.7	0.012	0.4	0.014	0.012	0.15	0.057	0.03	0.069	0.015	0.12	0.055	0.0092	0.28	0.29	0.29	0.28	1.1	1.2	0.77	1.3	1.5	0.9	1.3		1.1	2.4	0.23	0.085	0.043	0.21
20220701_BEE_white_10	20220701	Bee	Austria	0.022	0.062	0.013	0.0071	0.019	0.0092	0.031	0.01	0.011	0.0087	0.022	0.024	0.017	0.027	0.043	0.62	0.055	0.19	0.0075	0.0092	0.46	0.1	0.019	0.067	0.03	0.047	0.12	0.012	0.23	0.33	0.43	0.54		1.2	0.9	1.4	1.2	1.1	0.9	1.5	2.4	1.6	0.4	0.099	0.065	0.19
20220701_BEE_white_11	20220701	Bee	Austria	0.044	0.086	0.013	0.012	0.011	0.01	0.025	0.014	0.0089	0.0082	0.0094	0.022	0.011	0.031	0.024	1.1	0.052	0.16	0.012	0.015	0.11	0.075	0.015	0.038	0.02	0.076	0.026	0.012	0.32	0.13	0.39	0.43	1.5	0.31	1.9	1.5	1.1	0.77	1.8	2.4	1.7	2.4	0.26	0.15	0.03	0.16
20220701_BEE_white_12	20220701	Bee	Austria	0.043	0.059	0.01	0.0095	0.01	0.0097	0.02	0.013	0.012	0.0078	0.021	0.026	0.012	0.021	0.038	0.91	0.039	0.17	0.0088	0.011	0.19	0.12	0.027	0.069	0.011	0.12	0.013	0.013	0.051	0.26	0.38	0.28	1.8	1.2	1.1	1.5	0.92	0.64	1.7		1.5		0.33	0.1	0.042	0.088
20220701_BEE_white_13	20220701	Bee	Austria	0.066	0.092	0.017	0.01	0.015	0.0075	0.051	0.024	0.013	0.0089	0.014	0.036	0.0094	0.02	0.04	0.7	0.033	0.25	0.011	0.0073	0.16	0.06	0.0099	0.045	0.013	0.065	0.052	0.013	0.11	0.046	0.23	0.4	0.76	0.79	0.9	0.35	0.79	1.1	0.64		1.5		0.52	0.12	0.068	0.25
20220701_BEE_white_14	20220701	Bee	Austria	0.063	0.094	0.011	0.012	0.013	0.012	0.033	0.019	0.01	0.0079	0.018	0.041	0.012	0.025	0.042	1.5	0.052	0.16	0.0051	0.0074	0.32	0.1	0.032	0.068	0.023	0.049	0.04	0.007	0.21	0.27	0.39	0.57	1.8	0.65	0.7	0.89	0.39	0.94	1.1	1.2	0.77		0.55	0.11	0.057	0.1
20220701_BEE_white_15	20220701	Bee	Austria	0.031	0.09	0.011	0.012	0.013	0.013	0.023	0.018	0.011	0.0094	0.018	0.035	0.011	0.039	0.056	1.2	0.27	0.23	0.0078	0.048	0.19	0.21	0.025	0.14	0.013	0.11	0.046	0.046	0.42	0.31	0.74	0.7	0.77	2.4	1.5	1.2	0.9	0.9	1.7	1.5	2.4	0.26	0.067	0.17	0.036	0.049
20220701_BEE_white_16	20220701	Bee	Austria	0.031	0.11	0.011	0.01	0.015	0.012	0.033	0.02	0.0056	0.0063	0.014	0.019	0.014	0.03	0.071	0.8	0.034	0.38	0.0094	0.012	0.17	0.11	0.02	0.079	0.011	0.062	0.053	0.0076	0.17	0.25	0.51	0.45	1.2	1.5	0.9	1.2	1.1	1.1	2.4	1.2	1.5	0.56	0.18	0.1	0.018	0.081
20220701_BEE_white_17	20220701	Bee	Austria	0.024	0.13	0.0094	0.011	0.012	0.0061	0.021	0.025	0.0066	0.0074	0.026	0.017	0.013	0.023	0.043	1.5	0.023	0.22	0.0057	0.0067	0.17	0.063	0.016	0.079	0.017	0.064	0.057	0.0051	0.15	0.083	0.11	0.18	1.2	1.1	0.33	0.39	0.17	0.75	0.42	0.77	0.61	0.66	0.13	0.029	0.029	0.047
20220701_BEE_white_18	20220701	Bee	Austria	0.021	0.098	0.011	0.013	0.0078	0.015	0.033	0.056	0.0083	0.0045	0.0093	0.014	0.011	0.027	0.043	1.1	0.041	0.25	0.011	0.017	0.31	0.12	0.018	0.056	0.0064	0.089	0.046	0.015	0.34	0.27	0.33	0.68	0.63	0.92	1.8	0.49	0.94	1.1	1.2	0.91	1.3	0.99	0.12	0.039	0.035	0.074
20220701_BEE_white_19	20220701	Bee	Austria	0.053	0.081	0.0083	0.016	0.014	0.025	0.063	0.026	0.012	0.0073	0.017	0.051	0.0048	0.048	0.03	0.77	0.063	0.18	0.0082	0.026	0.26	0.15	0.023	0.073	0.01	0.082	0.067	0.022	0.21	0.28	0.71	0.98	1.2	1.7	1.1	1.2	0.82	1.3	1.1	0.77		1.5	0.25	0.13	0.073	0.15
20220701_BEE_white_20	20220701	Bee	Austria	0.036	0.087	0.0056	0.015	0.0064	0.022	0.047	0.021	0.0059	0.0074	0.014	0.033	0.0095	0.045	0.067	2.4	0.031	0.31	0.0081	0.022	0.22	0.094	0.027	0.045	0.021	0.1	0.064	0.036	0.47	0.4	0.66	0.44	1.2	2.4	1.1	1.5	1.5	1.8	2.4	1.2	1.7	1.5	0.35	0.15	0.043	0.066
20220701_BEE_yellow_1-5	20220701	Bee	Austria	0.058	0.11	0.012	0.013	0.01	0.011	0.02	0.011	0.0097	0.0044	0.017	0.017	0.012	0.012	0.018	0.54	0.042	0.17	0.0087	0.0069	0.12	0.11	0.0084	0.034	0.011	0.08	0.031	0.0089	0.06	0.095	0.22	0.23	0.55	0.75	1.2	1.1	1.2	1.2	0.77	2.4		2.4	0.53	0.17	0.064	0.23
20220701_HON_mix_1	20220701	Honey	Austria	0.0093	0.079	0.025	0.024	0.019	0.013	0.058	0.014	0.02	0.013	0.02	0.022	0.022	0.052	0.049	0.43	0.057	0.22	0.019	0.019	0.065	0.042	0.0093	0.016	0.024	0.047	0.043	0.017	0.041	0.039	0.19	0.088	0.17	0.21	2.4	2.4	1.1	1.2			1.5		0.48	0.063	0.1	0.3
20220701_HON_mix_2	20220701	Honey	Austria	0.016	0.075	0.034	0.0094	0.013	0.019	0.031	0.026	0.026	0.021	0.025	0.031	0.035	0.039	0.038	0.53	0.029	0.24	0.024	0.023	0.078	0.049	0.018	0.043	0.03	0.039	0.11	0.025	0.093	0.075	0.082	0.14	0.21	0.39	0.29	0.18	0.22	0.31	0.33		1.1	0.45	0.11	0.095	0.22	0.051
20220701_HON_mix_3	20220701	Honey	Austria	0.031	0.056	0.023	0.042	0.04	0.025	0.019	0.022	0.028	0.025	0.038	0.02	0.026	0.025	0.082	0.52	0.24	0.41	0.022	0.017	0.06	0.41	0.014	0.055	0.046	0.062	0.15	0.05	0.055	0.048	0.093	0.081	0.31	0.59	0.27	0.24	0.47	0.21	0.41	0.41	0.46	0.75	0.12	0.054	0.038	0.068
20220701_POL_white_1	20220701	Pollen	Austria	0.01	0.092	0.012	0.0092	0.021	0.015	0.011	0.0082	0.0099	0.0091	0.014	0.0062	0.011	0.02	0.026	0.56	0.037	0.14	0.0064	0.008	0.064	0.015	0.013	0.073	0.013	0.023	0.052	0.0052	0.055	0.047	0.083	0.088	0.31	0.28	0.2	0.25	0.37	0.3	0.42	0.75	1.2	0.49	0.21	0.091	0.054	0.074
20220701_POL_white_2	20220701	Pollen	Austria	0.028	0.14	0.0041	0.01	0.012	0.011	0.015	0.0087	0.013	0.0084	0.019	0.019	0.012	0.025	0.024	0.3	0.028	0.15	0.0061	0.0066	0.046	0.032	0.0087	0.049	0.023	0.027	0.06	0.0087	0.049	0.036	0.15	0.056	0.38	0.25	0.24	0.25	0.2	0.27	0.64	0.86	0.45	0.26	0.083	0.035	0.023	0.025
20220701_POL_white_3	20220701	Pollen	Austria	0.05	0.11	0.014	0.011	0.013	0.011	0.013	0.015	0.01	0.0053	0.012	0.014	0.012	0.018	0.023	0.39	0.02	0.2	0.0092	0.0097	0.041	0.0099	0.0065	0.038	0.018	0.049	0.047	0.0064	0.051	0.051	0.056	0.098	0.29	0.34	0.5	0.37	0.31	0.29	0.19	0.45	0.68	0.83	0.083	0.09	0.021	0.027
20220701_WAX_green_1	20220701	Wax	Austria	0.013	0.068	0.016	0.012	0.0079	0.025	0.022	0.01	0.0065	0.01	0.033	0.039	0.0089	0.052	0.1	0.91	0.039	0.3	0.0076	0.01	0.12	0.081	0.032	0.051	0.0087	0.036	0.045	0.013	0.067	0.11	0.35	0.18	0.54	0.7	0.45	0.37	0.42	0.69	0.43	0.65	0.76	0.42	0.13	0.058	0.028	0.08
20220701_WAX_green_2	20220701	Wax	Austria	0.031	0.09	0.01	0.021	0.014	0.031	0.014	0.021	0.011	0.016	0.012	0.02	0.012	0.051	0.087	1.3	0.034	0.48	0.013	0.015	0.087	0.063	0.052	0.07	0.015	0.039	0.039	0.018	0.13	0.09	0.13	0.29	0.94	0.71	0.9	1.6	0.42	0.75	1.2	0.68	0.68	0.84	0.036	0.2	0.024	0.053
20220701_WAX_green_3	20220701	Wax	Austria	0.015	0.11	0.014	0.015	0.018	0.028	0.017	0.0099	0.011	0.0088	0.03	0.047	0.0057	0.091	0.15	0.89	0.055	0.3	0.0076	0.012	0.17	0.1	0.028	0.1	0.024	0.072	0.054	0.015	0.14	0.09	0.25	0.34	0.84	0.9	0.68	1	1	0.74	1.1	1.1	0.9	1.1	0.33	0.13	0.022	0.055
20220701_WAX_white_1	20220701	Wax	Austria	0.03	0.051	0.018	0.021	0.0057	0.021	0.027	0.01	0.0093	0.0088	0.086	0.079	0.018	0.088	0.15	1.5	0.043	0.2	0.012	0.013	0.11	0.1	0.068	0.078	0.026	0.086	0.02	0.016	0.065	0.087	0.16	0.23	0.73	0.87	0.62	0.63	0.51	0.31	0.9	1.7	1.4	1.2	0.46	0.17	0.034	0.055
20220701_WAX_white_2	20220701	Wax	Austria	0.028	0.11	0.018	0.019	0.014	0.02	0.031	0.0062	0.013	0.012	0.036	0.051	0.026	0.16	0.21	1.4	0.026	0.45	0.013	0.014	0.12	0.07	0.11	0.067	0.021	0.045	0.016	0.023	0.22	0.5	0.45	0.41	1	1.5	0.89	0.54	0.73	0.79	1.2	1.4	1.1	1.2	0.17	0.079	0.059	0.09
20220701_WAX_white_3	20220701	Wax	Austria	0.019	0.033	0.014	0.018	0.015	0.014	0.019	0.0088	0.0057	0.0063	0.024	0.026	0.016	0.11	0.089	0.9	0.056	0.59	0.012	0.014	0.057	0.025	0.076	0.075	0.0093	0.056	0.024	0.013	0.092	0.073	0.21	0.17	0.98	0.82	1.4	1	0.39	0.89	1.2	1.5	1.1	1.5	0.35	0.1	0.039	0.066
20220701_WAX_yellow_1	20220701	Wax	Austria	0.033	0.059	0.0061	0.013	0.013	0.014	0.024	0.011	0.002	0.01	0.016	0.034	0.0094	0.08	0.076	0.53	0.028	0.26	0.0096	0.009	0.12	0.02	0.042	0.1	0.019	0.024	0.058	0.012	0.12	0.06	0.16	0.13	0.53	0.3	0.54	0.82	0.44	0.56	0.77	1.5		1.1	0.76	0.13	0.037	0.059
20220701_WAX_yellow_2	20220701	Wax	Austria	0.03	0.11	0.0091	0.039	0.012	0.0081	0.021	0.01	0.006	0.0057	0.021	0.017	0.014	0.056	0.11	0.61	0.039	0.4	0.011	0.015	0.11	0.047	0.033	0.047	0.021	0.053	0.047	0.015	0.09	0.092	0.24	0.084	0.45	0.68	0.64	0.49	0.54	0.58	0.33	1.5	1.2	0.52	0.098	0.12	0.017	0.037
20220701_WAX_yellow_3	20220701	Wax	Austria	0.042	0.13	0.018	0.016	0.015	0.012	0.027	0.01	0.0053	0.0088	0.1	0.015	0.012	0.06	0.14	0.98	0.16	0.34	0.0074	0.018	0.13	0.032	0.041	0.17	0.016	0.03	0.037	0.02	0.082	0.083	0.081	0.17	0.61	0.37	0.3	0.56	0.35	0.47	1.3	1.1	1.2	1.3	0.19	0.17	0.028	0.042
20220922_BEE_green_1-5	20220922	Bee	Austria	0.019	0.05	0.03	0.064	0.038	0.036	0.089	0.016	0.05	0.0078	0.014	0.019	0.0045	0.012	0.031	0.49	0.019	0.12	0.0071	0.011	0.042	0.028	0.0063	0.033	0.0094	0.039	0.053	0.026	0.086	0.033	0.088	0.083	0.39	0.36	0.26	0.45	0.33	0.39	0.57	0.76	1.5	0.17	0.06	0.29	0.022	0.11
20220922_BEE_green_6-10	20220922	Bee	Austria	0.014	0.11	0.021	0.069	0.034	0.04	0.1	0.12	0.046	0.0071	0.014	0.012	0.0083	0.014	0.013	0.31	0.014	0.17	0.0055	0.032	0.047	0.034	0.0083	0.038	0.012	0.035	0.047	0.016	0.09	0.035	0.04	0.082	0.42	0.25	0.25	0.35	0.38	0.68	0.63	1.5	0.3	0.4	0.11	0.058	0.024	0.028
20220922_BEE_green_11-15	20220922	Bee	Austria	0.02	0.097	0.021	0.079	0.026	0.049	0.072	0.06	0.062	0.006	0.012	0.0084	0.0042	0.019	0.026	0.42	0.15	0.16	0.013	0.023	0.045	0.037	0.0067	0.049	0.011	0.025	0.027	0.027	0.089	0.041	0.093	0.11	0.24	0.55	0.45	0.47	0.33	0.34	0.45	0.7	0.49	0.77	0.41	0.047	0.11	0.062
20220922_BEE_white_13-17	20220922	Bee	Austria	0.024	0.063	0.015	0.019	0.025	0.057	0.13	0.083	0.061	0.0026	0.011	0.009	0.0037	0.011	0.021	0.25	0.043	0.21	0.0081	0.024	0.065	0.021	0.0059	0.037	0.011	0.037	0.063	0.013	0.062	0.044	0.091	0.056	0.15	0.46	0.53	0.48	0.19	0.36	0.61	0.55	0.68	0.26	0.11	0.068	0.027	0.081
20220922_BEE_green_16-20	20220922	Bee	Austria	0.028	0.064	0.021	0.056	0.031	0.025	0.11	0.073	0.058	0.0054	0.015	0.021	0.0095	0.01	0.044	0.22	0.036	0.19	0.018	0.049	0.11	0.04	0.017	0.047	0.011	0.12	0.065	0.032	0.049	0.045	0.072	0.083	0.39	0.46	0.45	0.34	0.27	0.36	0.41	0.37	2.1		0.25	0.12	0.1	0.1
20220922_BEE_white_1-4	20220922	Bee	Austria	0.019	0.065	0.021	0.07	0.033	0.035	0.13	0.12	0.053	0.0061	0.035	0.032	0.0053	0.014	0.043	0.47	0.021	0.19	0.0085	0.02	0.15	0.081	0.008	0.089	0.0082	0.046	0.079	0.034	0.039	0.081	0.048	0.079	0.67	0.45	0.65	0.33	0.59	0.27	0.6	0.89	0.64	1.1	0.11	0.059	0.025	0.063
20220922_BEE_white_5-8	20220922	Bee	Austria	0.03	0.084	0.023	0.034	0.048	0.037	0.15	0.071	0.055	0.0059	0.015	0.022	0.0035	0.039	0.041	0.3	0.14	0.15	0.0048	0.045	0.18	0.022	0.012	0.067	0.013	0.053	0.043	0.041	0.11	0.1	0.11	0.13	0.62	0.49	1	0.71	0.46	0.42	0.61	0.9	0.39	0.81	0.15	0.034	0.028	0.069
20220922_BEE_white_9-12	20220922	Bee	Austria	0.038	0.071	0.022	0.076	0.032	0.032	0.071	0.052	0.065	0.0046	0.01	0.023	0.0061	0.032	0.02	0.5	0.055	0.12	0.0035	0.033	0.079	0.058	0.012	0.047	0.023	0.042	0.057	0.034	0.057	0.057	0.051	0.11	0.61	0.37	0.58	0.72	0.92	0.59	0.55	1.5	1.2	0.45	0.15	0.049	0.03	0.054
20220922_BEE_yellow_1-5	20220922	Bee	Austria	0.028	0.071	0.02	0.044	0.017	0.032	0.22	0.095	0.062	0.0054	0.018	0.015	0.0063	0.015	0.018	0.29	0.053	0.17	0.0072	0.076	0.047	0.042	0.011	0.065	0.018	0.015	0.03	0.042	0.057	0.057	0.13	0.097	0.61	0.47	0.33	0.33	0.42	0.42	0.55	0.45	0.77	0.68	0.14	0.059	0.02	0.1
20220922_BEE_yellow_6-10	20220922	Bee	Austria	0.064	0.072	0.023	0.059	0.038	0.035	0.085	0.072	0.072	0.004	0.022	0.007	0.0064	0.017	0.016	0.62	0.026	0.16	0.0056	0.15	0.062	0.032	0.017	0.078	0.016	0.045	0.037	0.083	0.13	0.087	0.073	0.076	0.41	0.25	0.31	0.58	0.35	0.33	0.31	0.45	1.5	0.61	0.11	0.047	0.022	0.051
20220922_BEE_yellow_11-15	20220922	Bee	Austria	0.033	0.071	0.02	0.034	0.027	0.03	0.12	0.14	0.046	0.0078	0.018	0.017	0.0075	0.021	0.023	0.42	0.14	0.15	0.0072	0.057	0.071	0.043	0.015	0.054	0.017	0.034	0.041	0.044	0.027	0.025	0.069	0.08	0.18	0.31	0.26	0.31	0.23	0.33	0.52	0.82	1	0.71	0.13	0.15	0.032	0.077
20220922_BEE_yellow_16-21	20220922	Bee	Austria	0.03	0.074	0.019	0.044	0.038	0.052	0.11	0.13	0.047	0.0071	0.013	0.017	0.0047	0.01	0.018	0.54	0.044	0.17	0.0052	0.024	0.11	0.028	0.012	0.035	0.0079	0.027	0.054	0.045	0.085	0.063	0.045	0.091	0.41	0.25	0.31	0.21	0.26	0.22	0.36	0.37	0.79	2.4	0.38	0.057	0.03	0.12
20220922_HON_green_1	20220922	Honey	Austria	0.028	0.11	0.017	0.37	0.067	0.039	0.33	0.16	0.18	0.012	0.048	0.041	0.013	0.033	0.1	0.35	0.076	0.75	0.0095	0.1	0.19	0.17	0.044	0.077	0.012	0.038	0.046	0.1	0.33	0.1	0.085	0.14	2.4	2.4	0.29	0.33	0.33	0.44	0.99	1.7	0.84	0.75	0.24	0.16	0.032	0.05
20220922_HON_green_2	20220922	Honey	Austria	0.032	0.07	0.018	0.32	0.072	0.052	0.59	0.27	0.14	0.0085	0.031	0.017	0.013	0.042	0.2	0.56	0.088	0.56	0.0049	0.14	0.35	0.45	0.075	0.097	0.024	0.041	0.12	0.16	0.38	0.35	0.078	0.1	1.5	1.5	2.4	1.2	1.5	2.4		1.1	0.82	0.9	0.34	0.16	0.04	0.043
20220922_HON_green_3	20220922	Honey	Austria	0.037	0.085	0.016	0.28	0.061	0.055	0.5	0.27	0.12	0.01	0.027	0.042	0.017	0.025	0.14	0.59	0.11	0.54	0.0096	0.094	0.2	0.17	0.022	0.097	0.011	0.063	0.058	0.044	0.27	0.42	0.099	0.14	0.89	1.2	2.4	2.4	1.2	1.7	2.4	1.5	1.1	1.2	0.24	0.21	0.065	0.071
20220922_HON_white_1	20220922	Honey	Austria	0.014	0.17	0.038	0.02	0.026	0.047	0.027	0.029	0.043	0.027	0.032	0.018	0.035	0.018	0.048	0.095	0.031	0.23	0.0094	0.0075	0.048	0.078	0.011	0.048	0.027	0.27	0.047	0.024	0.041	0.059	0.095	0.19	0.4	0.17	2.4	0.9	1.5	1.5	2.4	2.4	1.5	0.55	0.071	0.27	0.031	0.076
20220922_HON_white_2	20220922	Honey	Austria	0.014	0.26	0.031	0.021	0.015	0.015	0.029	0.032	0.024	0.032	0.034	0.029	0.028	0.047	0.049	0.16	0.054	0.32	0.02	0.018	0.096	0.059	0.018	0.12	0.019	0.1	0.058	0.016	0.031	0.32	0.1	0.089	0.39	0.39	0.24	0.23	0.12	0.34	0.49	2.4	1.5	0.82	0.24	0.38	0.047	0.066
20220922_HON_white_3	20220922	Honey	Austria	0.036	0.16	0.041	0.013	0.012	0.025	0.018	0.02	0.027	0.011	0.019	0.021	0.035	0.012	0.064	0.12	0.21	2	0.021	0.024	0.45	0.12	0.018	0.42	0.015	0.36	0.075	0.021	0.27	0.18	0.21	0.27	0.35	0.6	0.38	0.21	0.22	0.33	0.31	0.56	0.56		0.24	0.2	0.083	0.21
20220922_HON_yellow_1	20220922	Honey	Austria	0.064	0.077	0.026	0.38	0.065	0.053	0.55	0.34	0.21	0.0072	0.035	0.037	0.018	0.15	0.17	0.72	0.1	0.22	0.012	0.12	0.24	0.27	0.052	0.089	0.027	0.076	0.19	0.11	0.31	0.3	0.079	0.09	2.4	2.4	0.37	0.73	0.52	0.65	0.36	0.45	0.24	1.2	0.79	0.16	0.094	0.24
20220922_HON_yellow_2	20220922	Honey	Austria	0.032	0.076	0.019	0.39	0.05	0.049	0.26	0.25	0.08	0.015	0.06	0.032	0.037	0.096	0.13	0.37	0.054	0.41	0.014	0.1	0.59	0.2	0.024	0.053	0.023	0.064	0.1	0.089	0.43	0.18	0.079	0.15	2.4	1.1		1.7	1.5	1.5		0.55	0.59	0.77	0.33	0.16	0.062	0.013
20220922_HON_yellow_3	20220922	Honey	Austria	0.033	0.039	0.019	0.23	0.057	0.058	0.38	0.45	0.16	0.0091	0.041	0.018	0.008	0.1	0.088	0.55	0.079	0.88	0.0032	0.064	0.4	0.11	0.049	0.12	0.021	0.039	0.028	0.13	0.32	0.44	0.13	0.092	1.5		1.5	1.7		1.1	1.7		2.4	1.1	1	0.077	0.045	0.2
20220922_PROP_green_1	20220922	Propolis	Austria	0.046	0.046	0.015	0.075	0.02	0.049	0.049	0.021	0.03	0.0048	0.015	0.009	0.0088	0.03	0.033	0.15	0.019	0.29	0.0039	0.035	0.019	0.044	0.012	0.028	0.0088	0.014	0.04	0.037	0.013	0.0049	0.018	0.049	0.12	0.2	0.9	0.61	0.54	1.3	1.4	1.5	2.4		0.69	0.16	0.1	0.11
20220922_PROP_white_1	20220922	Propolis	Austria	0.03	0.073	0.02	0.083	0.033	0.058	0.034	0.022	0.079	0.0064	0.021	0.012	0.0081	0.02	0.028	0.2	0.036	0.36	0.0077	0.02	0.013	0.014	0.015	0.014	0.015	0.022	0.016	0.021	0.015	0.013	0.048	0.049	0.093	0.16	0.17	0.087	0.093	0.16	0.23	1.4	1.2		0.71	0.1	0.11	0.13
20220922_PROP_white_2	20220922	Propolis	Austria	0.035	0.07	0.029	0.084	0.031	0.042	0.063	0.035	0.092	0.0085	0.022	0.014	0.0099	0.042	0.038	0.28	0.04	0.36	0.014	0.038	0.039	0.014	0.026	0.036	0.025	0.026	0.041	0.051	0.018	0.034	0.049	0.072	0.16	0.25	0.1	0.056	0.15	0.13	0.13	0.21	0.29	0.45	0.098	0.043	0.029	0.091
20220922_PROP_white_3	20220922	Propolis	Austria	0.067	0.038	0.024	0.054	0.02	0.054	0.021	0.018	0.072	0.0052	0.018	0.011	0.0044	0.025	0.041	0.17	0.021	0.38	0.0046	0.054	0.025	0.014	0.019	0.039	0.023	0.013	0.05	0.018	0.012	0.022	0.05	0.061	0.15	0.11	0.11	0.24	0.056	0.25	0.36	0.24	0.35	0.89	0.17	0.2	0.029	0.07
20220922_PROP_yellow_1	20220922	Propolis	Austria	0.0081	0.048	0.027	0.12	0.033	0.053	0.036	0.015	0.057	0.0047	0.02	0.012	0.0087	0.011	0.049	0.19	0.015	0.39	0.0068	0.056	0.016	0.014	0.0093	0.027	0.02	0.01	0.03	0.043	0.02	0.019	0.026	0.071	0.074	0.11	0.083	0.099	0.19	0.25	0.045	0.19	0.31	2.4	0.31	0.13	0.067	0.085
20220922_PROP_yellow_2	20220922	Propolis	Austria	0.036	0.052	0.024	0.11	0.029	0.049	0.035	0.012	0.097	0.0085	0.015	0.0083	0.006	0.026	0.022	0.21	0.029	0.24	0.009	0.047	0.043	0.015	0.0081	0.018	0.015	0.014	0.069	0.027	0.025	0.0095	0.043	0.015	0.12	0.065	0.099	0.079	0.14	0.051	0.13	0.35	0.27	0.77	0.28	0.13	0.031	0.1
20220922_PROP_yellow_3	20220922	Propolis	Austria	0.022	0.033	0.019	0.093	0.03	0.084	0.03	0.016	0.082	0.0031	0.011	0.011	0.0052	0.024	0.012	0.13	0.0099	0.2	0.0079	0.014	0.026	0.0057	0.012	0.024	0.01	0.0064	0.045	0.012	0.017	0.015	0.025	0.035	0.068	0.11	0.098	0.15	0.097	0.12	0.14	0.16	0.15	2.4	0.31	0.18	0.17	0.19
20220922_WAX_green_1	20220922	Wax	Austria	0.017	0.075	0.024	0.16	0.047	0.059	0.13	0.067	0.093	0.0063	0.034	0.026	0.0097	0.025	0.08	0.39	0.031	0.3	0.012	0.024	0.12	0.054	0.043	0.057	0.016	0.022	0.052	0.077	0.11	0.08	0.11	0.037	0.24	0.37	0.072	0.039	0.1	0.081	0.089	0.24	0.17	1.2	0.17	0.12	0.03	0.064
20220922_WAX_green_2	20220922	Wax	Austria	0.018	0.088	0.028	0.34	0.039	0.039	0.076	0.15	0.15	0.012	0.044	0.039	0.0061	0.079	0.12	0.77	0.034	0.21	0.012	0.076	0.12	0.078	0.069	0.09	0.021	0.033	0.027	0.07	0.09	0.061	0.09	0.038	0.7	0.94	0.38	0.42	0.56	0.51	0.35	0.11	0.22	0.17	0.097	0.091	0.019	0.022
20220922_WAX_green_3	20220922	Wax	Austria	0.018	0.057	0.041	0.26	0.033	0.041	0.13	0.063	0.13	0.0098	0.04	0.042	0.0065	0.033	0.12	0.72	0.03	0.35	0.017	0.11	0.1	0.07	0.06	0.086	0.014	0.039	0.059	0.11	0.094	0.1	0.052	0.095	0.61	0.95	0.66	0.31	0.54	0.73	0.82	1	0.81	0.28	0.092	0.15	0.023	0.0094
20220922_WAX_HON_green_1	20220922	Honeycomb	Austria	0.043	0.05	0.028	0.26	0.065	0.034	0.3	0.17	0.14	0.0078	0.052	0.029	0.018	0.038	0.23	0.61	0.031	0.18	0.011	0.2	0.27	0.16	0.076	0.17	0.026	0.068	0.037	0.19	0.11	0.29	0.056	0.077	1.5	0.82	1.2	1.1	2.4	1.5		1.5	1.5	1.1	0.2	0.12	0.029	0.093
20220922_WAX_HON_green_2	20220922	Honeycomb	Austria	0.047	0.095	0.011	0.31	0.053	0.056	0.3	0.19	0.12	0.011	0.032	0.053	0.0044	0.026	0.11	0.51	0.15	0.47	0.006	0.06	0.038	0.1	0.051	0.14	0.025	0.065	0.073	0.11	0.16	0.22	0.062	0.13	1.8	0.5	1.2	1.5	1.5	1.1	2.4	2.4	1.5	1.2	0.22	0.13	0.059	0.079
20220922_WAX_HON_green_3	20220922	Honeycomb	Austria	0.019	0.058	0.016	0.23	0.076	0.046	0.38	0.37	0.12	0.0052	0.057	0.043	0.0091	0.028	0.15	0.35	0.062	0.28	0.0089	0.09	0.61	0.099	0.045	0.13	0.02	0.052	0.041	0.11	0.11	0.18	0.07	0.076	0.9	1.5	2.4	1.1		1.1	1.7	2.4	2.4	0.55	0.13	0.21	0.016	0.13
20220922_WAX_HON_white_1	20220922	Honeycomb	Austria	0.022	0.085	0.04	0.015	0.017	0.023	0.032	0.021	0.02	0.014	0.021	0.016	0.026	0.02	0.019	0.074	0.24	0.37	0.014	0.015	0.015	0.02	0.019	0.17	0.02	0.15	0.051	0.0085	0.029	0.022	0.064	0.039	0.19	0.093	1.4	0.63	0.41	1.3	2.4	2.4	2.4	0.47	0.16	0.031	0.027	0.02
20220922_WAX_HON_white_2	20220922	Honeycomb	Austria	0.013	1.1	0.022	0.019	0.015	0.024	0.032	0.023	0.01	0.015	0.013	0.016	0.022	0.02	0.046	0.14	0.1	0.27	0.017	0.02	0.097	0.062	0.013	0.029	0.024	0.42	0.11	0.02	0.051	0.03	0.054	0.026	0.11	0.15	0.21	0.24	0.16	0.17	0.14		2.4	0.5	0.16	0.1	0.017	0.065
20220922_WAX_HON_white_3	20220922	Honeycomb	Austria	0.035	0.049	0.029	0.012	0.014	0.011	0.062	0.036	0.02	0.0099	0.047	0.011	0.031	0.016	0.062	0.11	0.065	0.22	0.023	0.0089	0.023	0.032	0.021	0.1	0.024	0.15	0.099	0.03	0.63	0.024	0.034	0.031	0.075	0.24	0.18	0.098	0.11	0.14	0.16		1.1	2.4	0.58	0.34	0.057	0.16
20220922_WAX_HON_yellow_1	20220922	Honeycomb	Austria	0.034	0.061	0.019	0.091	0.036	0.029	0.14	0.095	0.13	0.0044	0.037	0.042	0.01	0.18	0.054	0.56	0.044	0.17	0.0053	0.053	0.1	0.074	0.047	0.14	0.03	0.071	0.072	0.12	0.2	0.17	0.06	0.13	0.7	0.72	0.2	0.11	0.18	0.22	0.073	1.5	1.1		0.39	0.16	0.16	0.13
20220922_WAX_HON_yellow_2	20220922	Honeycomb	Austria	0.035	0.047	0.023	0.095	0.044	0.025	0.26	0.11	0.092	0.0071	0.033	0.044	0.0064	0.05	0.072	0.99	0.078	0.42	0.01	0.1	0.14	0.092	0.02	0.057	0.024	0.041	0.18	0.092	0.14	0.072	0.024	0.12	0.75	0.7	0.61	0.7	0.77	0.92	0.9	2.4		2.4	0.51	0.22	0.11	0.14
20220922_WAX_HON_yellow_3	20220922	Honeycomb	Austria	0.038	0.04	0.015	0.083	0.032	0.033	0.26	0.11	0.1	0.0075	0.04	0.027	0.0062	0.074	0.035	0.32	0.037	0.39	0.0098	0.06	0.88	0.04	0.065	0.11	0.021	0.062	0.061	0.098	0.12	0.17	0.086	0.15	0.89	1.8	0.77	1.4e-08	0.82	0.65	1	0.3	0.34	1.2	0.52	0.18	0.067	0.084
20220922_WAX_white_1	20220922	Wax	Austria	0.019	0.05	0.029	0.16	0.04	0.049	0.042	0.026	0.13	0.012	0.027	0.022	0.009	0.05	0.037	0.52	0.023	0.19	0.01	0.078	0.053	0.04	0.03	0.044	0.022	0.015	0.041	0.033	0.019	0.047	0.073	0.046	0.29	0.25	0.65	0.51	0.79	0.54	1.2	1.1	1.5	0.16	0.084	0.088	0.018	0.037
20220922_WAX_white_2	20220922	Wax	Austria	0.058	0.084	0.011	0.2	0.029	0.034	0.11	0.033	0.15	0.0076	0.015	0.015	0.0078	0.037	0.08	0.3	0.013	0.37	0.0055	0.089	0.07	0.035	0.033	0.086	0.0086	0.013	0.048	0.1	0.049	0.058	0.095	0.092	0.16	0.46	0.47	0.29	0.21	0.46	0.32	1	1	0.14	0.09	0.075	0.0065	0.015
20220922_WAX_white_3	20220922	Wax	Austria	0.028	0.064	0.032	0.052	0.031	0.024	0.21	0.075	0.095	0.0062	0.038	0.012	0.0099	0.069	0.092	0.8	0.06	0.4	0.0089	0.067	0.13	0.024	0.022	0.08	0.024	0.054	0.041	0.036	0.063	0.064	0.093	0.098	0.46	0.45	0.3	0.51	0.4	0.31	0.48	0.54	0.79	0.18	0.13	0.049	0.0066	0.02
20220922_WAX_yellow_1	20220922	Wax	Austria	0.0096	0.023	0.023	0.19	0.023	0.03	0.15	0.12	0.097	0.011	0.045	0.047	0.012	0.087	0.079	1.7	0.04	0.085	0.0084	0.21	0.11	0.17	0.038	0.058	0.028	0.026	0.023	0.059	0.06	0.05	0.065	0.065	0.42	0.82	0.65	0.45	0.47	0.65	0.89	0.54	0.57	0.27	0.09	0.082	0.017	0.015
20220922_WAX_yellow_2	20220922	Wax	Austria	0.015	0.06	0.026	0.19	0.03	0.035	0.19	0.048	0.15	0.011	0.014	0.02	0.013	0.077	0.075	0.84	0.041	0.29	0.01	0.082	0.15	0.079	0.031	0.076	0.0052	0.049	0.021	0.11	0.047	0.068	0.044	0.038	0.73	0.45	0.37	0.89	0.64	0.7	1.2	1	0.89	0.2	0.065	0.077	0.0085	0.028
20220922_WAX_yellow_3	20220922	Wax	Austria	0.039	0.062	0.019	0.37	0.045	0.049	0.11	0.077	0.097	0.0088	0.033	0.017	0.013	0.048	0.11	0.45	0.068	0.44	0.012	0.14	0.037	0.026	0.049	0.045	0.032	0.045	0.052	0.071	0.072	0.24	0.033	0.066	0.4	0.33	0.64	0.48	0.58	0.52	0.54	1.2	1.5	0.55	0.23	0.12	0.04	0.045
[truncated: 2 more columns]

## Sheet: B_validation
Table B1 Limits of detection (wL) and quantification (wQ) of the analytes				Unit	ng/g	ng/g	ng/g	ng/g	ng/g	ng/g	ng/g	ng/g	ng/g	ng/g	ng/g	ng/g	ng/g	ng/g	ng/g	ng/g	ng/g	ng/g	ng/g	ng/g	ng/g	ng/g	ng/g	ng/g	ng/g	ng/g	ng/g	ng/g	ng/g	ng/g	ng/g	ng/g	ng/g	ng/g	ng/g	ng/g	ng/g	ng/g	ng/g	ng/g	ng/g	ng/g	ng/g	ng/g	ng/g
				Parameter	Li	Be	Na	Mg	Al	Ca	V	Cr	Mn	Fe	Co	Ni	Cu	Zn	Ga	Ge	As	Se	Rb	Sr	Y	Nb	Mo	Ag	Cd	Sb	Te	Ba	La	Ce	Pr	Nd	Sm	Eu	Gd	Tb	Dy	Ho	Er	Tm	Yb	Lu	Ta	Tl	Pb
			In measurement solution	wL	0.0012	0.001	1	0.43	0.18	7.6	0.0028	0.009	0.048	1.9	0.00069	0.19	0.0065	0.53	0.00026	0.00071	0.052	0.0089	0.0016	0.0086	0.00012	5.4e-05	0.0025	0.00087	0.0023	0.0013	0.0019	0.026	0.00092	0.00034	0.00044	0.0015	0.00016	3.7e-05	0.00013	2.1e-05	8.8e-05	3.4e-05	0.0001	2.8e-05	0.00024	2.3e-05	2.4e-05	0.00021	0.012
			In measurement solution	wQ	0.0039	0.0034	3.4	1.4	0.6	25	0.0094	0.03	0.16	6.3	0.0023	0.64	0.022	1.8	0.00086	0.0024	0.17	0.03	0.0054	0.029	0.00041	0.00018	0.0082	0.0029	0.0078	0.0042	0.0063	0.086	0.0031	0.0011	0.0015	0.005	0.00054	0.00012	0.00044	7e-05	0.00029	0.00011	0.00034	9.2e-05	0.00078	7.7e-05	7.9e-05	0.0007	0.039
			In sample matrix	wL	1.2	1	1000	430	180	7600	2.8	9	48	1900	0.69	190	6.5	530	0.26	0.71	52	8.9	1.6	8.6	0.12	0.054	2.5	0.87	2.3	1.3	1.9	26	0.92	0.34	0.44	1.5	0.16	0.037	0.13	0.021	0.088	0.034	0.1	0.028	0.24	0.023	0.024	0.21	12
			In sample matrix	wQ	3.9	3.4	3400	1400	600	25000	9.4	30	160	6300	2.3	640	22	1800	0.86	2.4	170	30	5.4	29	0.41	0.18	8.2	2.9	7.8	4.2	6.3	86	3.1	1.1	1.5	5	0.54	0.12	0.44	0.07	0.29	0.11	0.34	0.092	0.78	0.077	0.079	0.7	39
Table B2 Mass fractions, biases and z-scores of the analyzed reference materials. S: oversaturation				Unit	ng/g	ng/g	ng/g	ng/g	ng/g	ng/g	ng/g	ng/g	ng/g	ng/g	ng/g	ng/g	ng/g	ng/g	ng/g	ng/g	ng/g	ng/g	ng/g	ng/g	ng/g	ng/g	ng/g	ng/g	ng/g	ng/g	ng/g	ng/g	ng/g	ng/g	ng/g	ng/g	ng/g	ng/g	ng/g	ng/g	ng/g	ng/g	ng/g	ng/g	ng/g	ng/g	ng/g	ng/g	ng/g
Sample_ID	RM	Matrix	Replicate	Parameter	Li	Be	Na	Mg	Al	Ca	V	Cr	Mn	Fe	Co	Ni	Cu	Zn	Ga	Ge	As	Se	Rb	Sr	Y	Nb	Mo	Ag	Cd	Sb	Te	Ba	La	Ce	Pr	Nd	Sm	Eu	Gd	Tb	Dy	Ho	Er	Tm	Yb	Lu	Ta	Tl	Pb
20220518_Saccharose_1	in-house	Sucrose	1	w	58	590	220	< LOD	< LOD	< LOD	55	65	< LOD	< LOQ	60	100	80	< LOD	57	110	540	540	55	59	0.41	62	55	56	61	100	55	< LOQ	< LOQ	0.78	< LOQ	< LOQ	< LOQ	< LOD	< LOD	< LOD	< LOD	< LOD	< LOD	< LOD	< LOD	< LOD	0.32	56	< LOQ
20220518_Saccharose_2	in-house	Sucrose	2	w	57	590	140	< LOD	< LOD	< LOQ	54	67	< LOD	< LOQ	58	65	80	< LOD	55	100	540	540	54	71	0.47	62	57	57	62	110	55	< LOQ	0.53	0.88	< LOQ	< LOQ	< LOD	< LOD	< LOD	< LOD	< LOD	< LOD	< LOD	< LOD	< LOD	< LOQ	0.29	57	100
20220518_Saccharose_3	in-house	Sucrose	3	w	56	560	160	< LOD	790	< LOD	50	58	< LOD	< LOQ	57	48	77	< LOD	51	97	500	510	52	50	0.68	58	54	53	54	98	52	< LOQ	0.55	1.1	< LOD	< LOD	< LOQ	< LOD	< LOD	< LOD	< LOD	< LOQ	< LOQ	< LOD	< LOD	< LOQ	0.26	53	< LOQ
20220712_Sucrose_spike_1	in-house	Sucrose	1	w	45	500	260	< LOQ	220	< LOQ	59	82	< LOQ	< LOD	51	83	67	< LOD	45	130	340	540	44	48	0.6	73	48	39	36	120	40	20	< LOQ	< LOQ	0.11	< LOQ	< LOD	< LOQ	< LOD	< LOD	< LOD	< LOD	< LOD	< LOD	< LOD	< LOD	0.32	53	< LOQ
20220712_Sucrose_spike_2	in-house	Sucrose	2	w	47	530	120	< LOD	< LOQ	< LOQ	58	< LOQ	< LOQ	< LOD	53	91	63	< LOD	46	140	350	580	46	46	< LOQ	75	49	39	37	130	44	< LOD	< LOD	< LOQ	< LOQ	< LOQ	< LOD	< LOQ	< LOQ	< LOQ	< LOD	< LOD	< LOD	< LOQ	< LOD	< LOD	0.32	54	< LOQ
20220712_Sucrose_spike_3	in-house	Sucrose	3	w	44	520	260	< LOQ	270	< LOQ	55	74	68	< LOD	51	74	68	< LOD	45	130	340	510	45	47	0.81	73	48	39	33	130	40	< LOD	< LOQ	< LOQ	0.11	< LOQ	< LOD	< LOQ	< LOQ	< LOQ	< LOD	< LOD	< LOD	< LOD	< LOD	< LOD	0.3	53	< LOQ
20220712_Spinach_Leaves	GBW10015	Spinach Leaves	1	w	1400	15	S	5500000	490000	6600000	810	1500	41000	530000	230	850	8800	39000	140	20	230	91	30000	88000	190	46	490	12	150	48	< LOQ	9600	360	690	78	290	61	11	52	7.1	39	7.3	17	2.8	16	3.2	0.48	48	12000
20220713_Spinach_Leaves_1	GBW10015	Spinach Leaves	1	w	1400	15	S	5600000	510000	6900000	830	1500	43000	560000	230	1500	8800	36000	150	22	220	91	31000	90000	200	50	490	12	150	48	4.7	9600	360	690	79	300	60	11	55	7	40	7.7	18	3.1	15	2.5	0.42	50	12000
20220713_Spinach_Leaves_2	GBW10015	Spinach Leaves	2	w	1400	16	S	5600000	530000	6800000	860	1400	42000	560000	220	880	9200	40000	150	22	230	92	31000	89000	190	51	460	13	150	42	4.3	7900	330	630	73	270	51	10	53	7.4	39	7	17	2.3	16	2	0.49	50	12000
20220713_Spinach_Leaves_3	GBW10015	Spinach Leaves	3	w	1400	18	S	5700000	540000	6900000	880	1500	43000	550000	230	900	8700	37000	150	22	240	85	31000	91000	240	74	470	12	150	43	4.5	9100	400	800	93	360	71	13	62	8.5	50	9.6	22	4.3	20	3	0.43	50	12000
20220713_Spinach_Leaves_4	GBW10015	Spinach Leaves	4	w	1400	15	S	5600000	510000	6800000	850	1500	43000	570000	220	900	9900	37000	140	21	230	110	31000	89000	190	47	450	12	150	43	3.9	8600	320	630	76	280	54	11	49	7.1	38	7.5	17	2.8	17	2.8	0.38	49	11000
20220714_Spinach_Leaves_1	GBW10015	Spinach Leaves	1	w	1400	15	S	5600000	480000	6900000	800	1300	42000	530000	230	930	11000	36000	140	22	220	82	31000	90000	190	50	460	13	150	42	4	8600	320	610	69	260	53	11	48	6.4	39	7.4	15	2.3	17	2.6	0.37	50	11000
20220714_Spinach_Leaves_2	GBW10015	Spinach Leaves	2	w	1300	15	S	5000000	440000	6200000	730	1200	38000	480000	200	780	7900	34000	130	16	200	83	28000	81000	170	42	420	11	130	38	3.3	8200	280	540	61	230	46	9.2	41	6.3	35	6.9	16	2.8	17	2.5	0.28	45	10000
20220714_Spinach_Leaves_3	GBW10015	Spinach Leaves	3	w	1300	14	S	5300000	470000	6500000	770	1400	40000	500000	200	840	8500	35000	130	17	230	69	29000	85000	180	43	430	12	140	38	3.8	8800	310	580	66	240	47	9.9	50	6.2	36	6.9	16	2.4	14	2.1	0.3	47	11000
20220714_Spinach_Leaves_4	GBW10015	Spinach Leaves	4	w	1200	12	S	4700000	410000	5800000	680	1200	36000	470000	180	740	7400	31000	120	16	190	68	26000	76000	160	37	380	9.8	120	34	3.5	6700	270	510	59	220	46	8.5	44	5.6	33	6.5	15	2.3	15	2.1	0.28	43	9400
20220926_Spinach_Leaves_1	GBW10015	Spinach Leaves	1	w	1400	16	14000000	5000000	450000	6100000	760	1400	38000	510000	200	< LOD	8000	31000	170	16	310	110	29000	83000	170	57	460	14	110	36	< LOD	8400	270	570	60	230	45	9.5	42	6.2	35	6.8	15	2.7	16	2.3	0.38	47	8800
20220926_Spinach_Leaves_2	GBW10015	Spinach Leaves	2	w	1500	15	14000000	5200000	460000	6600000	820	1700	41000	550000	210	< LOD	8600	32000	180	18	330	69	30000	88000	170	53	470	15	120	41	< LOD	8600	320	660	70	260	51	11	46	6.5	37	6.9	16	2.8	17	2.3	0.35	48	9500
20220926_Spinach_Leaves_3	GBW10015	Spinach Leaves	3	w	1600	16	15000000	5500000	480000	6700000	850	1200	42000	590000	220	< LOD	8900	33000	190	17	370	87	31000	90000	200	54	480	16	120	43	< LOD	8800	370	830	90	340	77	11	65	8.6	45	7.8	18	2.9	20	2.2	0.39	51	10000
20220926_Spinach_Leaves_4	GBW10015	Spinach Leaves	4	w	1500	16	14000000	5400000	470000	6700000	810	1200	42000	550000	210	< LOD	8600	32000	180	17	340	90	30000	89000	180	49	460	16	120	39	< LOD	8700	330	710	75	290	56	12	49	6.7	38	7	15	2.6	15	2.3	0.33	49	9700
20220929_Spinach_Leaves_1	GBW10015	Spinach Leaves	1	w	1500	20	14000000	5500000	480000	6500000	780	1300	40000	500000	210	1100	8200	36000	180	14	< LOQ	92	29000	84000	170	49	450	19	120	33	< LOQ	8200	320	670	71	270	52	10	48	6.4	37	7.1	15	2.5	16	2.2	0.29	46	9300
20220929_Spinach_Leaves_2	GBW10015	Spinach Leaves	2	w	1400	16	14000000	5400000	450000	6600000	780	1400	42000	520000	210	1100	8200	34000	170	14	< LOQ	100	29000	86000	170	52	460	15	120	33	< LOQ	10000	300	620	65	250	49	11	47	6	35	6.7	17	2.3	15	2.2	0.37	47	9800
20220929_Spinach_Leaves_3	GBW10015	Spinach Leaves	3	w	1400	16	14000000	5500000	450000	6700000	760	1400	41000	510000	210	1100	8400	34000	180	14	1000	99	29000	87000	170	52	460	15	120	33	< LOQ	8600	310	670	72	270	52	11	50	6.5	37	6.5	15	2.3	14	2.1	0.49	46	9600
20220930_Spinach_Leaves_1	GBW10015	Spinach Leaves	1	w	1400	16	14000000	5500000	460000	6600000	780	1200	41000	550000	220	1100	8600	35000	180	18	< LOQ	86	30000	88000	170	50	450	16	120	38	< LOQ	8200	290	610	66	250	50	9.8	46	6.2	35	6.3	16	2.6	14	2	0.57	48	9400
20220930_Spinach_Leaves_2	GBW10015	Spinach Leaves	2	w	1400	16	14000000	5400000	450000	6600000	770	1400	39000	540000	210	1200	8300	34000	180	15	< LOQ	95	30000	86000	160	47	460	16	120	47	4.2	8500	300	630	68	260	49	9.2	44	6.2	35	6.5	15	2.5	15	2.5	0.42	47	9100
20220930_Spinach_Leaves_3	GBW10015	Spinach Leaves	3	w	1400	18	14000000	5500000	450000	6700000	760	1300	40000	550000	210	1200	8600	35000	180	15	1100	80	30000	87000	170	52	470	16	120	36	5	8300	270	580	61	230	48	9.1	45	6.2	34	6.8	15	2.4	16	2.3	0.52	47	10000
20220518_Saccharose_1	in-house	Sucrose	1	Δ	0.22	0.2	3.6	< LOD	< LOD	< LOD	0.16	0.36	< LOD	< LOQ	0.25	1.1	0.67	< LOD	0.19	0.13	0.14	0.1	0.15	0.23	0.2	-0.35	0.16	0.17	0.27	0.079	0.15	< LOQ	< LOQ	0.14	< LOQ	< LOQ	< LOQ	< LOD	< LOD	< LOD	< LOD	< LOD	< LOD	< LOD	< LOD	< LOD	-0.71	0.17	< LOQ
20220518_Saccharose_2	in-house	Sucrose	2	Δ	0.19	0.21	2	< LOD	< LOD	< LOQ	0.14	0.4	< LOD	< LOQ	0.21	0.36	0.68	< LOD	0.15	0.091	0.15	0.11	0.13	0.47	0.38	-0.35	0.18	0.17	0.3	0.11	0.16	< LOQ	0.57	0.3	< LOQ	< LOQ	< LOD	< LOD	< LOD	< LOD	< LOD	< LOD	< LOD	< LOD	< LOD	< LOQ	-0.74	0.2	1.2
20220518_Saccharose_3	in-house	Sucrose	3	Δ	0.18	0.14	2.4	< LOD	16	< LOD	0.067	0.22	< LOD	< LOQ	0.19	0.016	0.62	< LOD	0.073	0.024	0.069	0.058	0.089	0.034	1	-0.39	0.14	0.097	0.14	0.0087	0.088	< LOQ	0.61	0.63	< LOD	< LOD	< LOQ	< LOD	< LOD	< LOD	< LOD	< LOQ	< LOQ	< LOD	< LOD	< LOQ	-0.76	0.11	< LOQ
20220712_Sucrose_spike_1	in-house	Sucrose	1	Δ	-0.057	0.02	4.5	< LOQ	3.6	< LOQ	0.24	0.72	< LOQ	< LOD	0.071	0.75	0.4	< LOD	-0.054	0.39	-0.28	0.11	-0.071	-0.012	0.79	-0.23	-0.0015	-0.19	-0.25	0.27	-0.15	-0.57	< LOQ	< LOQ	0.62	< LOQ	< LOD	< LOQ	< LOD	< LOD	< LOD	< LOD	< LOD	< LOD	< LOD	< LOD	-0.71	0.11	< LOQ
20220712_Sucrose_spike_2	in-house	Sucrose	2	Δ	-0.021	0.077	1.6	< LOD	< LOQ	< LOQ	0.23	< LOQ	< LOQ	< LOD	0.11	0.91	0.32	< LOD	-0.036	0.44	-0.25	0.19	-0.045	-0.037	< LOQ	-0.21	0.022	-0.18	-0.22	0.31	-0.082	< LOD	< LOD	< LOQ	< LOQ	< LOQ	< LOD	< LOQ	< LOQ	< LOQ	< LOD	< LOD	< LOD	< LOQ	< LOD	< LOD	-0.71	0.13	< LOQ
20220712_Sucrose_spike_3	in-house	Sucrose	3	Δ	-0.082	0.054	4.5	< LOQ	4.6	< LOQ	0.16	0.54	0.43	< LOD	0.066	0.55	0.43	< LOD	-0.065	0.36	-0.29	0.053	-0.059	-0.016	1.4	-0.23	0.0042	-0.19	-0.3	0.3	-0.16	< LOD	< LOQ	< LOQ	0.69	< LOQ	< LOD	< LOQ	< LOQ	< LOQ	< LOD	< LOD	< LOD	< LOD	< LOD	< LOD	-0.73	0.11	< LOQ
20220712_Spinach_Leaves	GBW10015	Spinach Leaves	1	Δ	-0.036	-0.092	S	-0.0059	-0.2	0.0035	-0.07	0.1	0.01	-0.016	0.045	-0.076	-0.013	0.091	n.a.	-0.0099	0.021	-0.013	0.014	0.014	-0.034	-0.24	0.042	n.a.	-0.009	0.11	n.a.	0.068	0.021	0.046	0.038	0.051	0.097	0.034	-0.029	-0.013	-0.048	-0.093	-0.027	-0.11	-0.16	0.068	n.a.	-0.012	0.045
20220713_Spinach_Leaves_1	GBW10015	Spinach Leaves	1	Δ	-0.022	-0.099	S	0.016	-0.16	0.04	-0.042	0.046	0.05	0.037	0.053	0.58	-0.0081	0.034	n.a.	0.09	-0.024	-0.012	0.028	0.03	0.022	-0.17	0.034	n.a.	-0.00052	0.12	n.a.	0.071	0.024	0.043	0.054	0.062	0.065	-0.0016	0.015	-0.025	-0.013	-0.046	0.03	0.0012	-0.2	-0.17	n.a.	0.023	0.053
20220713_Spinach_Leaves_2	GBW10015	Spinach Leaves	2	Δ	-0.05	-0.049	S	0.022	-0.13	0.028	-0.0074	0.025	0.032	0.041	0.021	-0.04	0.034	0.12	n.a.	0.11	0.019	0.0027	0.032	0.025	-0.057	-0.16	-0.022	n.a.	0.016	-0.021	n.a.	-0.12	-0.064	-0.045	-0.026	-0.037	-0.083	-0.08	-0.018	0.027	-0.042	-0.13	0.019	-0.26	-0.14	-0.33	n.a.	0.016	0.055
20220713_Spinach_Leaves_3	GBW10015	Spinach Leaves	3	Δ	-0.018	0.033	S	0.031	-0.11	0.05	0.017	0.093	0.05	0.022	0.027	-0.026	-0.019	0.052	n.a.	0.084	0.036	-0.079	0.046	0.046	0.2	0.24	-0.0025	n.a.	0.013	-8.7e-05	n.a.	0.0088	0.15	0.21	0.24	0.3	0.27	0.16	0.16	0.19	0.21	0.19	0.3	0.38	0.063	0.0059	n.a.	0.025	0.063
20220713_Spinach_Leaves_4	GBW10015	Spinach Leaves	4	Δ	-0.027	-0.092	S	0.022	-0.16	0.028	-0.025	0.051	0.038	0.053	0.02	-0.027	0.12	0.061	n.a.	0.033	0.008	0.17	0.041	0.023	-0.037	-0.21	-0.042	n.a.	0.01	0.0023	n.a.	-0.047	-0.075	-0.044	0.011	-0.014	-0.034	-0.02	-0.086	-0.0095	-0.061	-0.08	0.0018	-0.11	-0.091	-0.066	n.a.	0.0038	0.006
20220714_Spinach_Leaves_1	GBW10015	Spinach Leaves	1	Δ	-0.045	-0.13	S	0.02	-0.21	0.047	-0.086	-0.085	0.034	-0.015	0.024	0.0093	0.18	0.013	n.a.	0.089	-0.051	-0.11	0.032	0.029	-0.069	-0.17	-0.013	n.a.	-0.0089	-0.029	n.a.	-0.047	-0.074	-0.078	-0.08	-0.068	-0.05	0.011	-0.12	-0.11	-0.055	-0.083	-0.14	-0.26	-0.13	-0.14	n.a.	0.029	-0.0073
20220714_Spinach_Leaves_2	GBW10015	Spinach Leaves	2	Δ	-0.14	-0.13	S	-0.088	-0.28	-0.067	-0.16	-0.15	-0.075	-0.11	-0.098	-0.16	-0.11	-0.05	n.a.	-0.18	-0.11	-0.098	-0.067	-0.073	-0.15	-0.3	-0.11	n.a.	-0.11	-0.12	n.a.	-0.09	-0.2	-0.18	-0.18	-0.18	-0.17	-0.17	-0.25	-0.12	-0.14	-0.15	-0.081	-0.11	-0.13	-0.17	n.a.	-0.08	-0.059
20220714_Spinach_Leaves_3	GBW10015	Spinach Leaves	3	Δ	-0.091	-0.17	S	-0.038	-0.23	-0.013	-0.12	-0.015	-0.025	-0.076	-0.07	-0.083	-0.046	-0.018	n.a.	-0.16	-0.00031	-0.25	-0.021	-0.028	-0.12	-0.28	-0.088	n.a.	-0.061	-0.12	n.a.	-0.021	-0.13	-0.12	-0.11	-0.13	-0.16	-0.11	-0.072	-0.14	-0.13	-0.15	-0.088	-0.24	-0.27	-0.29	n.a.	-0.047	-0.043
20220714_Spinach_Leaves_4	GBW10015	Spinach Leaves	4	Δ	-0.18	-0.28	S	-0.15	-0.32	-0.13	-0.22	-0.17	-0.13	-0.12	-0.16	-0.2	-0.17	-0.11	n.a.	-0.18	-0.17	-0.26	-0.13	-0.13	-0.2	-0.38	-0.18	n.a.	-0.18	-0.22	n.a.	-0.26	-0.24	-0.23	-0.21	-0.21	-0.18	-0.23	-0.18	-0.22	-0.2	-0.19	-0.12	-0.25	-0.2	-0.3	n.a.	-0.13	-0.15
20220926_Spinach_Leaves_1	GBW10015	Spinach Leaves	1	Δ	-0.019	-0.056	-0.096	-0.095	-0.27	-0.08	-0.12	-0.031	-0.072	-0.046	-0.081	< LOD	-0.1	-0.12	n.a.	-0.2	0.37	0.17	-0.023	-0.043	-0.15	-0.048	-0.023	n.a.	-0.28	-0.16	n.a.	-0.068	-0.23	-0.14	-0.2	-0.18	-0.2	-0.15	-0.22	-0.14	-0.15	-0.16	-0.14	-0.12	-0.14	-0.22	n.a.	-0.045	-0.2
20220926_Spinach_Leaves_2	GBW10015	Spinach Leaves	2	Δ	0.017	-0.13	-0.071	-0.052	-0.24	-0.0026	-0.054	0.2	0.0021	0.014	-0.032	< LOD	-0.039	-0.1	n.a.	-0.11	0.45	-0.25	0.0028	0.0078	-0.14	-0.11	0.005	n.a.	-0.23	-0.047	n.a.	-0.047	-0.084	0.0032	-0.071	-0.077	-0.083	-0.018	-0.15	-0.1	-0.099	-0.15	-0.048	-0.082	-0.12	-0.23	n.a.	-0.019	-0.15
20220926_Spinach_Leaves_3	GBW10015	Spinach Leaves	3	Δ	0.067	-0.06	-0.028	-0.0031	-0.21	0.018	-0.023	-0.11	0.026	0.1	0.0087	< LOD	-0.0016	-0.06	n.a.	-0.14	0.62	-0.057	0.042	0.039	0.011	-0.1	0.023	n.a.	-0.19	0.011	n.a.	-0.026	0.068	0.26	0.2	0.22	0.37	-0.017	0.21	0.2	0.093	-0.034	0.082	-0.075	0.031	-0.26	n.a.	0.033	-0.096
20220926_Spinach_Leaves_4	GBW10015	Spinach Leaves	4	Δ	0.054	-0.084	-0.058	-0.024	-0.23	0.022	-0.073	-0.14	0.021	0.019	-0.028	< LOD	-0.031	-0.085	n.a.	-0.14	0.49	-0.017	0.016	0.018	-0.12	-0.18	-0.012	n.a.	-0.23	-0.083	n.a.	-0.039	-0.058	0.069	5.8e-06	0.039	-0.007	0.036	-0.083	-0.075	-0.076	-0.14	-0.1	-0.15	-0.21	-0.24	n.a.	0.00036	-0.13
20220929_Spinach_Leaves_1	GBW10015	Spinach Leaves	1	Δ	0.0077	0.17	-0.098	-0.0095	-0.21	-0.018	-0.1	-0.059	-0.029	-0.074	-0.049	0.22	-0.081	0.018	n.a.	-0.29	< LOQ	0.0016	-0.05	-0.036	-0.15	-0.18	-0.05	n.a.	-0.23	-0.23	n.a.	-0.091	-0.078	0.011	-0.055	-0.044	-0.079	-0.091	-0.1	-0.12	-0.11	-0.13	-0.092	-0.19	-0.18	-0.27	n.a.	-0.051	-0.16
20220929_Spinach_Leaves_2	GBW10015	Spinach Leaves	2	Δ	-0.04	-0.069	-0.099	-0.017	-0.25	-0.005	-0.1	-0.012	0.019	-0.028	-0.047	0.23	-0.077	-0.026	n.a.	-0.28	< LOQ	0.12	-0.034	-0.012	-0.15	-0.13	-0.027	n.a.	-0.23	-0.24	n.a.	0.17	-0.15	-0.066	-0.13	-0.11	-0.13	-0.054	-0.14	-0.16	-0.14	-0.17	0.012	-0.27	-0.19	-0.27	n.a.	-0.04	-0.12
20220929_Spinach_Leaves_3	GBW10015	Spinach Leaves	3	Δ	-0.023	-0.048	-0.093	-0.0023	-0.27	0.012	-0.13	0.011	0.012	-0.06	-0.067	0.24	-0.06	-0.032	n.a.	-0.31	3.6	0.078	-0.029	-0.0051	-0.17	-0.13	-0.014	n.a.	-0.22	-0.22	n.a.	-0.041	-0.11	0.015	-0.039	-0.032	-0.072	0.0054	-0.083	-0.092	-0.1	-0.2	-0.09	-0.25	-0.25	-0.29	n.a.	-0.054	-0.14
20220930_Spinach_Leaves_1	GBW10015	Spinach Leaves	1	Δ	-0.034	-0.073	-0.062	-0.003	-0.25	0.00056	-0.11	-0.16	-0.0074	0.016	-0.018	0.23	-0.038	-0.0061	n.a.	-0.12	< LOQ	-0.07	0.014	0.01	-0.15	-0.17	-0.036	n.a.	-0.21	-0.12	n.a.	-0.092	-0.18	-0.081	-0.12	-0.12	-0.1	-0.12	-0.15	-0.13	-0.16	-0.22	-0.048	-0.17	-0.27	-0.34	n.a.	-0.016	-0.16
20220930_Spinach_Leaves_2	GBW10015	Spinach Leaves	2	Δ	-0.063	-0.081	-0.073	-0.023	-0.26	-0.007	-0.12	0.013	-0.047	0.0058	-0.036	0.31	-0.063	-0.035	n.a.	-0.24	< LOQ	0.035	0.0079	-0.007	-0.18	-0.22	-0.018	n.a.	-0.22	0.097	n.a.	-0.051	-0.14	-0.046	-0.093	-0.086	-0.13	-0.17	-0.18	-0.14	-0.14	-0.2	-0.098	-0.2	-0.22	-0.17	n.a.	-0.041	-0.18
20220930_Spinach_Leaves_3	GBW10015	Spinach Leaves	3	Δ	-0.05	0.054	-0.063	0.0018	-0.25	0.011	-0.12	-0.061	-0.026	0.014	-0.035	0.25	-0.037	-0.007	n.a.	-0.25	3.8	-0.13	0.011	0.0041	-0.16	-0.13	-0.011	n.a.	-0.22	-0.16	n.a.	-0.079	-0.22	-0.12	-0.18	-0.18	-0.14	-0.18	-0.16	-0.14	-0.17	-0.17	-0.13	-0.23	-0.13	-0.22	n.a.	-0.049	-0.1
20220712_Spinach_Leaves	GBW10015	Spinach Leaves	1	z-score	0.23	0.79	S	0.22	2.1	0.078	0.27	0.73	0.14	0.42	0.33	0.58	0.29	2.1	n.a.	n.a.	0.16	0.051	0.22	0.24	0.17	n.a.	0.49	n.a.	0.054	0.32	n.a.	0.77	0.19	0.61	0.56	0.47	1.1	0.27	0.23	0.14	0.24	0.44	0.15	0.38	0.74	0.23	n.a.	0	0.55
20220713_Spinach_Leaves_1	GBW10015	Spinach Leaves	1	z-score	0.14	0.84	S	0.59	1.6	0.88	0.16	0.32	0.68	0.99	0.39	4.5	0.18	0.8	n.a.	n.a.	0.19	0.047	0.42	0.52	0.11	n.a.	0.4	n.a.	0.0031	0.38	n.a.	0.79	0.21	0.57	0.81	0.58	0.73	0.013	0.11	0.25	0.066	0.22	0.17	0.0041	0.93	0.56	n.a.	0.46	0.65
20220713_Spinach_Leaves_2	GBW10015	Spinach Leaves	2	z-score	0.32	0.41	S	0.82	1.3	0.61	0.028	0.18	0.44	1.1	0.15	0.31	0.77	2.9	n.a.	n.a.	0.15	0.01	0.47	0.43	0.29	n.a.	0.26	n.a.	0.098	0.064	n.a.	1.4	0.56	0.59	0.4	0.34	0.93	0.64	0.14	0.28	0.21	0.64	0.11	0.88	0.64	1.1	n.a.	0.33	0.67
20220713_Spinach_Leaves_3	GBW10015	Spinach Leaves	3	z-score	0.12	0.28	S	1.1	1.1	1.1	0.064	0.65	0.68	0.59	0.2	0.2	0.43	1.2	n.a.	n.a.	0.28	0.3	0.68	0.8	0.98	n.a.	0.03	n.a.	0.077	0.00027	n.a.	0.099	1.3	2.8	3.7	2.8	3	1.3	1.2	1.9	1.1	0.9	1.7	1.3	0.3	0.02	n.a.	0.5	0.78
20220713_Spinach_Leaves_4	GBW10015	Spinach Leaves	4	z-score	0.17	0.78	S	0.8	1.6	0.61	0.093	0.36	0.52	1.4	0.15	0.21	2.6	1.4	n.a.	n.a.	0.061	0.66	0.62	0.4	0.19	n.a.	0.49	n.a.	0.063	0.0072	n.a.	0.52	0.66	0.58	0.16	0.13	0.38	0.16	0.66	0.097	0.31	0.38	0.01	0.37	0.43	0.22	n.a.	0.077	0.074
20220714_Spinach_Leaves_1	GBW10015	Spinach Leaves	1	z-score	0.28	1.1	S	0.73	2.1	1	0.32	0.6	0.46	0.42	0.18	0.071	4.1	0.31	n.a.	n.a.	0.39	0.41	0.48	0.51	0.35	n.a.	0.15	n.a.	0.054	0.089	n.a.	0.53	0.65	1	1.2	0.63	0.57	0.089	0.91	1.1	0.28	0.4	0.79	0.91	0.6	0.47	n.a.	0.57	0.091
20220714_Spinach_Leaves_2	GBW10015	Spinach Leaves	2	z-score	0.89	1.1	S	3.2	2.9	1.5	0.62	1	1	3	0.72	1.2	2.5	1.2	n.a.	n.a.	0.86	0.38	1	1.3	0.74	n.a.	1.3	n.a.	0.65	0.37	n.a.	1	1.8	2.4	2.7	1.7	1.9	1.4	1.9	1.3	0.72	0.71	0.46	0.36	0.62	0.55	n.a.	1.6	0.73
20220714_Spinach_Leaves_3	GBW10015	Spinach Leaves	3	z-score	0.57	1.5	S	1.4	2.3	0.29	0.44	0.11	0.34	2	0.51	0.64	1	0.42	n.a.	n.a.	0.0024	0.97	0.32	0.48	0.59	n.a.	1	n.a.	0.36	0.38	n.a.	0.24	1.1	1.5	1.7	1.2	1.8	0.84	0.56	1.4	0.67	0.72	0.5	0.82	1.3	0.97	n.a.	0.93	0.53
20220714_Spinach_Leaves_4	GBW10015	Spinach Leaves	4	z-score	1.1	2.4	S	5.4	3.3	2.8	0.84	1.2	1.8	3.3	1.2	1.5	3.7	2.6	n.a.	n.a.	1.3	1	2	2.3	1	n.a.	2.1	n.a.	1.1	0.67	n.a.	2.9	2.1	3.1	3.2	2	2	1.8	1.4	2.3	1	0.93	0.68	0.86	0.95	0.98	n.a.	2.6	1.8
20220926_Spinach_Leaves_1	GBW10015	Spinach Leaves	1	z-score	-0.12	-0.48	-2.4	-3.5	-2.7	-1.8	-0.47	-0.22	-0.99	-1.3	-0.6	< LOD	-2.3	-2.9	n.a.	n.a.	2.8	0.65	-0.35	-0.74	-0.77	n.a.	-0.27	n.a.	-1.7	-0.49	n.a.	-0.77	-2	-1.8	-3	-1.7	-2.2	-1.2	-1.7	-1.4	-0.78	-0.76	-0.8	-0.4	-0.66	-0.73	n.a.	n.a.	-2.5
20220926_Spinach_Leaves_2	GBW10015	Spinach Leaves	2	z-score	0.11	-1.1	-1.8	-1.9	-2.4	-0.058	-0.2	1.4	0.029	0.37	-0.24	< LOD	-0.87	-2.5	n.a.	n.a.	3.4	-0.95	0.042	0.14	-0.68	n.a.	0.059	n.a.	-1.4	-0.14	n.a.	-0.53	-0.73	0.043	-1.1	-0.72	-0.93	-0.15	-1.2	-1	-0.51	-0.72	-0.27	-0.28	-0.59	-0.77	n.a.	n.a.	-1.8
20220926_Spinach_Leaves_3	GBW10015	Spinach Leaves	3	z-score	0.43	-0.51	-0.7	-0.11	-2.2	0.39	-0.087	-0.76	0.35	2.7	0.064	< LOD	-0.036	-1.4	n.a.	n.a.	4.8	-0.22	0.63	0.68	0.053	n.a.	0.27	n.a.	-1.2	0.034	n.a.	-0.29	0.6	3.4	3	2	4.1	-0.13	1.6	2	0.47	-0.16	0.47	-0.26	0.15	-0.87	n.a.	n.a.	-1.2
20220926_Spinach_Leaves_4	GBW10015	Spinach Leaves	4	z-score	0.34	-0.71	-1.4	-0.9	-2.3	0.49	-0.28	-0.95	0.28	0.51	-0.21	< LOD	-0.69	-2	n.a.	n.a.	3.8	-0.064	0.25	0.31	-0.6	n.a.	-0.14	n.a.	-1.4	-0.26	n.a.	-0.44	-0.51	0.91	8.6e-05	0.37	-0.079	0.29	-0.64	-0.77	-0.39	-0.67	-0.58	-0.52	-1	-0.8	n.a.	n.a.	-1.6
20220929_Spinach_Leaves_1	GBW10015	Spinach Leaves	1	z-score	0.049	1.4	-2.5	-0.35	-2.1	-0.4	-0.39	-0.42	-0.4	-2	-0.36	1.7	-1.8	0.42	n.a.	n.a.	< LOQ	0.006	-0.75	-0.63	-0.73	n.a.	-0.59	n.a.	-1.4	-0.72	n.a.	-1	-0.68	0.14	-0.83	-0.41	-0.89	-0.72	-0.81	-1.2	-0.56	-0.6	-0.52	-0.65	-0.84	-0.9	n.a.	n.a.	-2
20220929_Spinach_Leaves_2	GBW10015	Spinach Leaves	2	z-score	-0.25	-0.59	-2.5	-0.62	-2.6	-0.11	-0.39	-0.085	0.26	-0.77	-0.35	1.8	-1.7	-0.61	n.a.	n.a.	< LOQ	0.48	-0.51	-0.21	-0.74	n.a.	-0.32	n.a.	-1.4	-0.73	n.a.	1.9	-1.3	-0.88	-2	-0.99	-1.4	-0.43	-1	-1.7	-0.7	-0.83	0.069	-0.94	-0.91	-0.91	n.a.	n.a.	-1.5
20220929_Spinach_Leaves_3	GBW10015	Spinach Leaves	3	z-score	-0.15	-0.41	-2.3	-0.086	-2.7	0.27	-0.47	0.074	0.16	-1.6	-0.49	1.8	-1.3	-0.75	n.a.	n.a.	27	0.3	-0.44	-0.088	-0.87	n.a.	-0.17	n.a.	-1.3	-0.68	n.a.	-0.46	-0.96	0.2	-0.59	-0.29	-0.81	0.043	-0.64	-0.94	-0.52	-0.95	-0.51	-0.88	-1.2	-0.98	n.a.	n.a.	-1.7
20220930_Spinach_Leaves_1	GBW10015	Spinach Leaves	1	z-score	-0.22	-0.62	-1.5	-0.11	-2.6	0.012	-0.41	-1.1	-0.1	0.43	-0.13	1.8	-0.84	-0.14	n.a.	n.a.	< LOQ	-0.27	0.21	0.18	-0.76	n.a.	-0.43	n.a.	-1.3	-0.37	n.a.	-1	-1.6	-1.1	-1.8	-1.1	-1.1	-0.92	-1.2	-1.4	-0.8	-1	-0.27	-0.58	-1.3	-1.1	n.a.	n.a.	-1.9
20220930_Spinach_Leaves_2	GBW10015	Spinach Leaves	2	z-score	-0.4	-0.69	-1.8	-0.84	-2.6	-0.15	-0.45	0.091	-0.65	0.16	-0.26	2.3	-1.4	-0.82	n.a.	n.a.	< LOQ	0.13	0.12	-0.12	-0.92	n.a.	-0.21	n.a.	-1.3	0.3	n.a.	-0.58	-1.2	-0.6	-1.4	-0.8	-1.4	-1.4	-1.4	-1.5	-0.73	-0.95	-0.56	-0.7	-1.1	-0.58	n.a.	n.a.	-2.2
20220930_Spinach_Leaves_3	GBW10015	Spinach Leaves	3	z-score	-0.32	0.46	-1.6	0.067	-2.6	0.24	-0.46	-0.43	-0.35	0.39	-0.26	1.9	-0.82	-0.17	n.a.	n.a.	29	-0.49	0.17	0.072	-0.8	n.a.	-0.12	n.a.	-1.3	-0.49	n.a.	-0.89	-1.9	-1.6	-2.8	-1.7	-1.6	-1.4	-1.3	-1.5	-0.87	-0.79	-0.75	-0.79	-0.63	-0.73	n.a.	n.a.	-1.3
[truncated: 3 more columns]

## Sheet: C_p-values
Table C1 p-values of statistically significant observations of Tukey's post-hoc tests after 1-way ANOVAs
September 2021							July 2022						September 2022
Element	wBee > wPollen	wBee > wWax	wBee > wHoney	wPollen > wBee	wPollen > wWax	wPollen > wHoney	Element	wBee > wPollen	wBee > wWax	wBee > wHoney	wPollen > wWax	wPollen > wHoney	Element	wPropolis > wBee	wPropolis > wWax	wPropolis > wHoneycomb	wPropolis > wHoney	wBee > wPropolis	wBee > wWax	wBee > wHoneycomb	wBee > wHoney	wWax > wHoneycomb	wWax > wHoney
Li				0.039			Be			0.03			Li	< 0.001	< 0.001		< 0.001
Be	0.003	0.005	0.001				Na	< 0.001	< 0.001	< 0.001			Be			0.05	0.03					0.004	0.002
Na	< 0.001	< 0.001	< 0.001				Mg		< 0.001	< 0.001	< 0.001	< 0.001	Na					< 0.001	< 0.001	< 0.001	< 0.001
Mg	0.001	< 0.001	< 0.001		< 0.001	< 0.001	Ca		< 0.001	0.011	0.016	0.044	Mg					< 0.001	< 0.001	< 0.001	< 0.001
Al				0.015		0.014	V		0.001	0.002			Al	< 0.001	< 0.001	< 0.001	< 0.001			0.026	0.021
Ca		0.009	0.014	0.019	< 0.001	< 0.001	Mn	0.022	< 0.001	0.012			Ca		0.008	0.032	0.003	< 0.001	< 0.001	< 0.001	< 0.001
V				0.008	0.03	0.006	Fe		< 0.001	0.031			V	< 0.001	< 0.001	< 0.001	< 0.001
Fe					0.026	0.004	Co	0.009	< 0.001	0.003			Cr	< 0.001	< 0.001	< 0.001
Ni					0.005	0.004	Ni		< 0.001				Mn					0.029	< 0.001	< 0.001	< 0.001
Cu	< 0.001	< 0.001	< 0.001		0.042	0.044	Cu	< 0.001	< 0.001	< 0.001			Fe	< 0.001	< 0.001	< 0.001	< 0.001		< 0.001	< 0.001	0.007
Zn	< 0.001	< 0.001	< 0.001				Zn	0.002		< 0.001			Co						< 0.001	0.002	< 0.001
Ga		0.005	0.004				Ga	0.012	< 0.001	< 0.001			Ni							0.013	< 0.001
Ge						0.023	As	0.001	< 0.001	< 0.001			Cu					< 0.001	< 0.001	< 0.001	< 0.001
Se	< 0.001						Se	< 0.001		0.007			Zn					< 0.001	< 0.001	< 0.001	< 0.001
Nb				0.005	0.039	0.007	Rb		< 0.001	0.012	0.012		Ga		0.002	0.004	0.016	< 0.001	< 0.001	< 0.001	< 0.001
Mo		0.037	0.037				Sr		< 0.001	0.002			Ge	0.022		< 0.001	< 0.001
Sb						0.015	Mo		< 0.001	0.003	0.003	0.021	As					< 0.001	< 0.001	< 0.001	< 0.001
Sall		0.031	0.039				Cd	0.042		< 0.001			Se							0.004	0.017
SREY					0.024		Ba		< 0.001				Rb					< 0.001	< 0.001	< 0.001	< 0.001
							Pb			< 0.001			Sr						< 0.001	< 0.001	< 0.001
							U		0.011	0.015			Nb	< 0.001	< 0.001	< 0.001	< 0.001
							Sall		< 0.001	0.014			Mo					< 0.001	< 0.001	< 0.001	< 0.001
							SREY		< 0.001				Ag	0.001
													Cd					0.003		0.007	0.007
													Sb	< 0.001	< 0.001	< 0.001	< 0.001
													Ta	< 0.001		< 0.001	< 0.001			0.024	0.015
													Tl						0.001	0.037	0.016
													Pb	< 0.001	< 0.001	< 0.001	< 0.001			0.047
													Bi	< 0.001	< 0.001	< 0.001	< 0.001
													Th	0.002
													U	< 0.001		< 0.001	< 0.001
													Sall	< 0.001	< 0.001	< 0.001	< 0.001		0.004	0.012	0.041
													SREY	< 0.001	< 0.001	< 0.001	< 0.001
